# Supplementary material for: Physiological adjustment of pomegranate pericarp responding to sunburn and its underlying molecular mechanisms
Source: BMC Plant Biol. 2022 Apr 4;22:169. doi: 10.1186/s12870-022-03534-8 (PMC8978398; doi:10.1186/s12870-022-03534-8)
Supplement: Supplementary file 1 — Additional file 1: Supplementary Table 1. Differentially accumulated metabolites in sunburned compared with healthy pomegranate pericarps. [file 12870_2022_3534_MOESM1_ESM.xlsx]

## Sheet: Sheet1
Supplementary Table 1 Differentially accumulated metabolites in the sunburned pomegranate pericarps compared with the healthy pomegranate pericarps
Class	Index	Compounds	CK-1	CK-2	CK-3	SB-1	SB-2	SB-3	VIP	Fold_Change	LogFC	type
Alkaloids	pmb2849	Camptothecin	405000	534000	228000	12.4	9	9	3.08798	2.60497e-05	-15.2284	down
Amino acid derivatives	pme0113	γ-Glu-Cys	171000	27900	38000	173000	729000	231000	1.08734	4.78261	2.2578	up
	pme0191	N-Glycyl-L-leucine	153000	278000	185000	82800	9	115000	1.34976	0.321119	-1.63882	down
	pme0252	N-Acetyl-l-leucine	2010000	4710000	1870000	663000	447000	649000	1.12239	0.204773	-2.2879	down
	pme1086	Glutathione reduced form	6270000	52800	21800	4380000	10200000	4540000	1.46852	3.01359	1.59148	up
	pme2430	N-Acetyl-L-tyrosine	24000	34800	9	9	9	9	1.85666	0.000459113	-11.0889	down
	pme3179	CYS-GLY	434000	6200	8000	258000	919000	368000	1.32648	3.44712	1.78539	up
Amino acids	pme0007	L-Citrulline	10200	34000	33200	9370	9	28000	1.12147	0.482933	-1.05011	down
Anthocyanins	pme1397	Pelargonidin	1440000	951000	775000	9	9	9	3.25104	8.52811e-06	-16.8393	down
	pme3256	Delphinidin 3-O-rutinoside (Tulipanin)	9	9	9	9	97400	9	1.12605	3608.07	11.817	up
Benzoic acid derivatives	pmb0247	p-Aminobenzoate	9	9	416000	9	9	9	1.2099	6.4901e-05	-13.9114	down
	pme0310	Ethyl gallate	84200	137000	129000	46800	26100	14600	1.09518	0.249857	-2.00082	down
	pme1814	2,5-dihydroxybenzoic acid (Gentisic acid)	37700	50300	23800	9	9	9	2.74145	0.000241503	-12.0157	down
	pme3434	Eudesmic acid (3,4,5-trimethoxybenzoic acid)	605000	519000	615000	9	9	9	3.17159	1.55262e-05	-15.9749	down
Carbohydrates	pmb2507	2-Deoxyribose 1-phosphate	40100	27300	9	9	9	9	1.872	0.00040054	-11.2858	down
Catechin derivatives	pme1824	Protocatechuic acid	166000	238000	155000	9	9	9	3.00179	4.83005e-05	-14.3376	down
Coumarins	pme2993	Scopoletin (7-Hydroxy-5-methoxycoumarin)	496000	295000	9	947000	1250000	1160000	1.51567	4.24395	2.08541	up
Flavanone	pme0376	Naringenin	5800000	6920000	2750000	125000	148000	69300	1.83789	0.0221267	-5.49807	down
	pme1201	Phloretin	17700000	18700000	10600000	1310000	1820000	971000	1.47282	0.0872553	-3.51861	down
	pme1580	Eriodictyol	1040000	1250000	370000	8260	20000	11300	1.91869	0.0148722	-6.07124	down
	pme1600	7-O-Methyleriodictyol	578000	1360000	385000	48900	69600	394000	1.12534	0.22062	-2.18037	down
	pme2960	Naringenin chalcone	13300000	15500000	6290000	9	393000	9	2.79526	0.0112003	-6.48032	down
	pme2982	Pinocembrin (Dihydrochrysin)	816000	990000	891000	9	15900	9	2.67489	0.00590211	-7.40455	down
	pme2984	Isosakuranetin-7-neohesperidoside (Poncirin)	3240000	8110000	6330000	479000	532000	991000	1.36705	0.113235	-3.1426	down
Flavone	pma6558	Velutin	1330000	2270000	2150000	14700	10200	14700	2.12079	0.00688696	-7.18192	down
	pmb0569	Syringetin 5-O-hexoside	6430000	10900000	11600000	411000	723000	533000	1.59665	0.0576218	-4.11724	down
	pmb0602	Syringetin 7-O-hexoside	6000000	11600000	9430000	353000	700000	526000	1.59195	0.0584166	-4.09748	down
	pmb0607	Chrysoeriol 7-O-hexoside	32200000	42300000	44800000	1210000	8840000	6470000	1.33957	0.138474	-2.85231	down
	pmb2850	Tricin	4000000	8710000	6000000	9	9	9	3.48852	1.44308e-06	-19.4024	down
	pmb3014	Luteolin O-eudesmic acid-O-hexoside	239000	193000	313000	51800	63500	113000	1.00628	0.306443	-1.70631	down
	pmb3041	Tricin O-saccharic acid	1190000	1400000	1270000	414000	364000	423000	1.02687	0.31114	-1.68436	down
	pmb3042	Tricin 5-O-hexoside	9	9	9	144000	153000	115000	2.9573	15259.3	13.8974	up
	pme0088	Luteolin	6220000	8820000	4370000	50300	107000	150000	1.93747	0.015832	-5.98101	down
	pme0324	Chrysin	335000	413000	324000	13100	17700	9	1.95768	0.0287397	-5.12081	down
	pme0363	Chrysoeriol	22100000	39300000	25300000	254000	554000	487000	1.94976	0.0149366	-6.06501	down
	pme0379	Apigenin	5530000	15500000	3440000	9	286000	451000	1.98043	0.0301189	-5.05319	down
	pme1541	Acacetin	190000	513000	156000	4780	7710	12100	1.74851	0.0286263	-5.12651	down
	pme1662	sakuranetin	9	21500	9	9	9	9	1.02657	0.00125476	-9.63837	down
	pme3300	Tricetin	718000	1040000	450000	9	44600	9	2.51399	0.0202074	-5.62897	down
	pme3473	Butin	8500000	9590000	3610000	200000	210000	98700	1.81898	0.0234424	-5.41474	down
Flavone C-glycosides	pmb0645	6-C-hexosyl-hesperetin O-hexoside	760000	846000	567000	9	224000	263000	1.49275	0.224118	-2.15767	down
	pmb0689	Chrysoeriol C-hexoside	1880000	3220000	2340000	9	173000	171000	1.89632	0.0462378	-4.43478	down
Flavonol	pma6639	Isorhamnetin O-hexoside	45400000	85700000	44900000	1660000	6730000	3970000	1.5414	0.0702273	-3.83182	down
	pmb0595	Isorhamnetin 5-O-hexoside	43600000	79800000	48800000	1460000	6890000	4240000	1.53668	0.0731127	-3.77373	down
	pmb3894	Di-O-methylquercetin	324000	315000	168000	72000	71100	75000	1.04333	0.27026	-1.88758	down
	pme0199	Quercetin	27700000	46200000	20100000	372000	872000	423000	1.90226	0.017734	-5.81733	down
	pme0200	Kaempferol	7300000	15600000	4380000	127000	457000	279000	1.72959	0.0316349	-4.98234	down
	pme1478	Myricetin	3330000	5230000	2480000	163000	167000	88000	1.70825	0.0378623	-4.72309	down
	pme1500	Kumatakenin	378000	697000	527000	5980	3110	4060	2.0847	0.00820849	-6.92867	down
	pme1521	Dihydroquercetin (Taxifolin)	3280000	2810000	1270000	559000	223000	97600	1.36136	0.119511	-3.06479	down
	pme1588	Isorhamnetin	1460000	3490000	2080000	31000	32700	7740	2.04184	0.0101622	-6.62065	down
	pme2895	Dihydromyricetin	2200000	1220000	1100000	710000	398000	207000	1.00064	0.290929	-1.78126	down
	pme2963	Aromadedrin (Dihydrokaempferol)	3450000	4280000	2310000	302000	251000	106000	1.56355	0.0656375	-3.92934	down
	pme3129	Quercetin 4'-O-glucoside (Spiraeoside)	12600000	21900000	13200000	9	8120000	10800000	1.49613	0.396646	-1.33408	down
	pme3211	Quercetin 3-O-glucoside (Isotrifoliin)	13100000	19400000	9940000	9	10200000	9520000	1.45328	0.464656	-1.10576	down
	pme3288	3,7-Di-O-methylquercetin	507000	349000	604000	223000	75800	117000	1.03429	0.284795	-1.81201	down
	pme3369	Rhamnetin (7-O-methxyl quercetin)	42400	97800	61200	3080	9	9	2.33977	0.0153823	-6.02258	down
	pme3396	Fustin	6790000	4490000	4280000	160000	407000	46600	1.74206	0.0394344	-4.6644	down
	pme3401	Syringetin	1310000	708000	1420000	71200	117000	78000	1.50193	0.0774287	-3.69099	down
	pme3407	Laricitrin	7770000	10600000	4520000	580000	879000	1920000	1.28423	0.147619	-2.76005	down
	pme3514	Morin	27000000	45700000	19300000	409000	820000	406000	1.89805	0.0177717	-5.81427	down
Flavonolignan	pmb0746	Tricin 4'-O-β-guaiacylglycerol	2130000	2750000	2260000	37200	47600	9	2.19055	0.011878	-6.39556	down
Hydroxycinnamoyl derivatives	pmb2835	Syringaldehyde	85600	358000	472000	59900	67000	35200	1.06453	0.177042	-2.49783	down
	pmb3110	Vanillic acid	29000	47700	32400	9	9	9	2.74224	0.000247479	-11.9804	down
	pme0303	Caffeic acid	524000	537000	308000	110000	126000	98000	1.10011	0.243974	-2.0352	down
	pme0408	Syringic acid	458000	346000	455000	40800	40800	39700	1.45328	0.0963463	-3.37563	down
	pme3305	p-Coumaryl alcohol	328000	152000	34600	124000	20500	9	1.34137	0.280818	-1.83229	down
	pme3453	p-Coumaraldehyde	106000	85800	37100	28500	6360	9	1.5312	0.152333	-2.7147	down
Indole derivatives	pme0543	Indole-5-carboxylic acid	15300	12800	11900	9	9	9	2.57435	0.000675	-10.5328	down
Isoflavone	pme1496	Formononetin (4'-O-methyldaidzein)	1940	2810	9	9	9	9	1.54017	0.00567346	-7.46156	down
	pme1568	Orobol (5,7,3',4'-tetrahydroxyisoflavone)	618000	940000	440000	6110	13300	16200	1.90437	0.0178228	-5.81013	down
	pme3210	Genistein 7-O-Glucoside (Genistin)	5080000	5650000	5150000	1080000	1240000	983000	1.19297	0.207997	-2.26536	down
	pme3279	2'-Hydroxygenistein	11500000	15000000	8770000	9	9	9	3.57376	7.65523e-07	-20.3171	down
	pme3292	Prunetin	181000	575000	159000	2630	7960	10200	1.80395	0.0227213	-5.45981	down
	pme3399	Sissotrin	163000	208000	215000	23500	95200	36800	1.08657	0.265358	-1.91399	down
Lipids_Fatty acids	pma0461	14,15-Dehydrocrepenynic acid	138000	282000	182000	23100	63900	22400	1.21692	0.181728	-2.46015	down
	pma3606	9-Hydroxy-(10E,12Z,15Z)-octadecatrienoic acid	237000	274000	273000	73900	75200	64900	1.08341	0.272959	-1.87324	down
	pmb0889	Punicic acid	647000	824000	718000	139000	150000	133000	1.21894	0.192782	-2.37496	down
	pmb2778	9,10-EODE	554000	683000	522000	153000	130000	146000	1.12559	0.243889	-2.03571	down
	pmb2804	13-HPODE	72900	114000	40000	9940	8400	5900	1.37188	0.106831	-3.2266	down
	pmb5304	α-Linolenic acid	2270	5280	5160	9	9	9	2.34702	0.00212431	-8.87879	down
Lipids_Glycerolipids	pmb0159	DGMG (18:2) isomer2	39900	269000	291000	21700	18100	27300	1.18856	0.111852	-3.16034	down
	pmb0160	MAG (18:3) isomer5	421000	3010000	2860000	255000	237000	271000	1.15324	0.121284	-3.04353	down
	pmb0161	DGMG (18:2) isomer1	91700	514000	584000	31900	61700	65000	1.15146	0.133311	-2.90713	down
	pmb0296	MAG (18:1) isomer2	180000	1350000	1570000	48500	117000	157000	1.20548	0.104032	-3.2649	down
	pmb2251	DGMG (18:1)	181000	1110000	1290000	105000	103000	128000	1.1333	0.130182	-2.9414	down
	pmb2325	MAG (18:3) isomer2	94700	650000	778000	42100	58400	61800	1.19207	0.106587	-3.2299	down
	pmb2363	MAG (18:1) isomer1	190000	1300000	1560000	51000	101000	179000	1.20726	0.108525	-3.20391	down
	pmb2383	MGMG (18:2) isomer2	4890	39700	52600	1880	4500	5320	1.10547	0.120383	-3.0543	down
Lipids_Glycerophospholipids	pmb0165	LysoPC 16:1	17900	19800	25400	2890	4990	9	1.51025	0.125024	-2.99973	down
	pmb0848	LysoPC 16:1 (2n isomer)	24500	66800	178000	11400	18600	14900	1.03996	0.166729	-2.58443	down
	pmb0854	LysoPC 18:3	1490000	2850000	1990000	309000	597000	565000	1.11433	0.232385	-2.10541	down
	pmb0855	LysoPC 16:0	14500000	23100000	19800000	2620000	5320000	4920000	1.14388	0.224042	-2.15816	down
	pmb0856	LysoPE 18:1 (2n isomer)	11400000	42000000	123000000	3260000	7280000	8210000	1.16782	0.106293	-3.23389	down
	pmb0859	LysoPC 18:1 (2n isomer)	131000	363000	825000	41000	82800	50100	1.18139	0.131842	-2.92311	down
	pmb0863	LysoPC 16:2 (2n isomer)	16800	24600	45100	9	5870	2960	1.55436	0.102185	-3.29075	down
	pmb0864	LysoPE 14:0	12600	11000	23000	4160	9310	9	1.2516	0.289249	-1.78962	down
	pmb0866	LysoPC 14:0	33900	50000	62300	7800	13400	17600	1.0595	0.26539	-1.91381	down
	pmb0873	LysoPC 18:2 (2n isomer)	708000	1420000	3870000	319000	505000	364000	1.01352	0.198066	-2.33595	down
	pmb0877	LysoPE 18:1	358000	1140000	3840000	103000	229000	258000	1.14598	0.110528	-3.17751	down
	pmb0883	LysoPE 18:0	28600	36400	31400	4200	8760	11000	1.10931	0.248548	-2.00841	down
	pmb2319	LysoPC 15:0	141000	230000	195000	20600	27300	21800	1.36668	0.123145	-3.02157	down
	pmb2388	LysoPC 18:0 (2n isomer)	225000	579000	1680000	73900	150000	129000	1.10799	0.142069	-2.81533	down
	pmb2406	LysoPC 17:0	368000	636000	344000	42100	80000	70400	1.30252	0.142804	-2.80789	down
	pmc0960	LysoPC 20:4	717000	2180000	5080000	266000	525000	416000	1.09684	0.15131	-2.72442	down
	pmd0132	LysoPC 16:0 (2n isomer)	1060000	1790000	1280000	73900	102000	112000	1.5446	0.0697094	-3.8425	down
	pmd0136	LysoPC 18:0	139000	175000	123000	8090	10400	7050	1.60209	0.0584439	-4.0968	down
	pmd0144	LysoPC 20:1 (2n isomer)	23700	25200	53500	5580	10800	5670	1.1196	0.215332	-2.21537	down
	pmd0145	LysoPC 20:1	28500	32400	61700	4430	10100	9560	1.16485	0.196493	-2.34745	down
	pme1184	Deoxyguanosine	93200	84500	55900	30700	9	9	2.09189	0.131498	-2.92688	down
	pme3197	Cyclic AMP	524000	944000	768000	9	9	9	3.20318	1.20751e-05	-16.3376	down
	pme3967	2-(dimethylamino)guanosine	3790000	8140000	5560000	1530000	937000	1490000	1.11657	0.226244	-2.14405	down
Organic acids	pmb2497	4-Hydroxy-3-methoxymandelate	9	9	9	19300	9	9	1.01635	715.481	9.48277	up
	pmb3101	2-Isopropylmalate	23500	73000	28800	14400	21500	9	1.26205	0.286584	-1.80297	down
	pme0283	Phthalic acid	358000	241000	262000	54200	93900	9	1.52781	0.17202	-2.53935	down
	pme1735	Ethyl 3,4-Dihydroxybenzoate (Ethyl protocatechuate)	35000	60000	34300	9	3190	9	2.24161	0.0248105	-5.3329	down
	pme1851	Creatine	1260000	3340000	2840000	600000	344000	810000	1.06544	0.235753	-2.08465	down
	pme1977	Suberic acid	9	32200	49700	9	9	9	1.8994	0.000329634	-11.5668	down
	pme2277	3-Aminosalicylic acid	32800	99100	79200	9	9	41600	2.0044	0.197148	-2.34265	down
	pme2706	2,3-Dihydroxybenzoic acid	199000	279000	179000	42600	9	9	2.28456	0.0648676	-3.94636	down
	pme2903	4-Hydroxybenzoic acid	456000	661000	342000	228000	9	173000	1.42746	0.274852	-1.86327	down
Phenolamides	pme1841	1,5-Diaminopentane	54200	158000	122000	9	9	108000	1.98934	0.323214	-1.62944	down
Proanthocyanidins	pmb0837	Procyanidin A3	9	9	9	1940000	1970000	9	2.29536	144815	17.1439	up
	pme0434	Procyanidin B2	6870000	6770000	7500000	2000000	2380000	1780000	1.05548	0.291391	-1.77897	down
	pme0436	Procyanidin B3	9090000	10000000	9960000	2570000	3300000	2610000	1.05491	0.29191	-1.7764	down
Tryptamine derivatives	pmb0426	5-Methoxy-N,N-dimethyltryptamine	648000	800000	669000	9	9	9	3.1994	1.27539e-05	-16.2587	down
Vitamins	pme1383	Pyridoxine	3210000	5070000	5320000	899000	1320000	1610000	1.04111	0.281544	-1.82857	down
	pme2111	L-ascorbate	30600000	184000	147000	78200000	189000000	237000000	1.94904	16.3008	4.02687	up
	pme3478	Pantetheine	118000	70100	91900	17300	22000	28100	1.11352	0.240714	-2.05461	down
