# Supplementary material for: Physiological adjustment of pomegranate pericarp responding to sunburn and its underlying molecular mechanisms
Source: BMC Plant Biol. 2022 Apr 4;22:169. doi: 10.1186/s12870-022-03534-8 (PMC8978398; doi:10.1186/s12870-022-03534-8)
Supplement: Supplementary file 2 — Additional file 2: Supplementary Table 2. The transcriptome sequencing results of control and sunburned pomegranate fruits. [file 12870_2022_3534_MOESM2_ESM.xlsx]

## Sheet: cleanReads.summary
Supplementary Table 2 The transcriptome sequencing results of control and sunburned pomegranate pericarps
Sample	Raw reads	Clean reads	Clean Base	Error rate	Q20	Q30	GC content
CK-1	48780980	48363568	7.23G	0.00016	0.9802	0.9434	0.5135
CK-2	40637656	40293876	6.02G	0.00016	0.9806	0.944	0.5156
CK-3	49516988	49157098	7.32G	0.00016	0.9802	0.9442	0.5171
SB-1	53448984	52974628	7.91G	0.00017	0.9798	0.9423	0.5159
SB-2	47929094	47543272	7.11G	0.00016	0.9807	0.9446	0.5144
SB-3	47638390	47245558	7.05G	0.00017	0.9795	0.9419	0.5115
Average	-	-	7.10G	-	-	-	0.514667
