# Supplementary material for: Physiological adjustment of pomegranate pericarp responding to sunburn and its underlying molecular mechanisms
Source: BMC Plant Biol. 2022 Apr 4;22:169. doi: 10.1186/s12870-022-03534-8 (PMC8978398; doi:10.1186/s12870-022-03534-8)
Supplement: Supplementary file 3 — Additional file 3: Supplementary Table 3. Differentially expressed genes in the control and sunburned pomegranate pericarps. [file 12870_2022_3534_MOESM3_ESM.xlsx]

## Sheet: all DEGs
Supplementary Table 3 Differentially expressed genes in the control and sunburned pomegranate pericarps
ID	CK	SB	log2FoldChange	p-value	FDR	regulated	Chrom	Start	End	Length	GO	KEGG
Pgr000059.1	230	39	-2.571	0.000390726	0.0191044	down	C5353124	2	1462	1461	--	--
Pgr000076.2	54	14	-1.983	0.000869456	0.0361594	down	C5410456	1657	5908	4252	--	--
Pgr000127.1	27	83	1.608	0.00120029	0.0465976	up	scaffold1	492306	495378	3073	GO:0005634,nucleus; GO:0003677,DNA binding; GO:0003700,DNA binding transcription factor activity; GO:0045893,positive regulation of transcription, DNA-templated; GO:2000652,regulation of secondary cell wall biogenesis; GO:0006351,transcription, DNA-templated	--
Pgr000140.1	276	560	1.02	0.000774054	0.0332622	up	scaffold1	623620	624610	991	GO:0005618,cell wall; GO:0005576,extracellular region; GO:0090378,seed trichome elongation	--
Pgr000528.1	31	5	-2.765	0.000441113	0.0211116	down	scaffold103	839738	841806	2069	--	--
Pgr000602.1	13	52	1.992	0.000252627	0.0132472	up	scaffold103	1397061	1400038	2978	GO:0048046,apoplast; GO:0005507,copper ion binding; GO:0052716,hydroquinone:oxygen oxidoreductase activity; GO:0016722,oxidoreductase activity, oxidizing metal ions; GO:0046274,lignin catabolic process	K05909: E1.10.3.2; laccase [EC:1.10.3.2]
Pgr000603.1	14	300	4.437	2.39051e-31	1.08117e-27	up	scaffold103	1407341	1410788	3448	GO:0048046,apoplast; GO:0005507,copper ion binding; GO:0052716,hydroquinone:oxygen oxidoreductase activity; GO:0016722,oxidoreductase activity, oxidizing metal ions; GO:0046274,lignin catabolic process	K05909: E1.10.3.2; laccase [EC:1.10.3.2]
Pgr000638.1	15	254	4.134	5.80041e-12	1.74892e-09	up	scaffold103	1722515	1722823	309	--	--
Pgr000659.1	4	24	2.418	0.00110973	0.0442207	up	scaffold103	1876616	1876810	195	--	--
Pgr000693.1	32	302	3.226	2.22079e-11	6.18098e-09	up	scaffold103	2119704	2124442	4739	GO:0043531,ADP binding; GO:0005524,ATP binding; GO:0006952,defense response	--
Pgr000804.1	14	426	4.972	1.52146e-12	5.09716e-10	up	scaffold103	3034689	3036696	2008	GO:0048046,apoplast; GO:0005618,cell wall; GO:0031012,extracellular matrix; GO:0030145,manganese ion binding; GO:0045735,nutrient reservoir activity	--
Pgr000894.1	9	97	3.483	4.005e-06	0.000350022	up	scaffold106	111754	113354	1601	--	--
Pgr001080.1	3770	7990	1.084	0.00128756	0.0489353	up	scaffold109	160787	162554	1768	GO:0005829,cytosol; GO:0005507,copper ion binding; GO:0006952,defense response; GO:0009607,response to biotic stimulus; GO:0080184,response to phenylpropanoid; GO:0010043,response to zinc ion; GO:0010228,vegetative to reproductive phase transition of meristem	--
Pgr001114.1	9	164	4.236	1.14673e-07	1.55982e-05	up	scaffold109	513019	517908	4890	GO:0005634,nucleus; GO:0003677,DNA binding; GO:0003700,DNA binding transcription factor activity; GO:0090691,formation of plant organ boundary; GO:0048366,leaf development; GO:0010072,primary shoot apical meristem specification; GO:0090709,regulation of timing of plant organ formation; GO:0010223,secondary shoot formation; GO:0006351,transcription, DNA-templated	--
Pgr001137.1	50	159	1.657	8.19416e-05	0.00497452	up	scaffold109	693514	697126	3613	GO:0046872,metal ion binding; GO:0016682,oxidoreductase activity, acting on diphenols and related substances as donors, oxygen as acceptor; GO:0010150,leaf senescence	--
Pgr001143.1	182	54	-1.754	0.000133017	0.00752005	down	scaffold109	769051	769365	315	GO:0046872,metal ion binding; GO:0016682,oxidoreductase activity, acting on diphenols and related substances as donors, oxygen as acceptor; GO:0010150,leaf senescence	--
Pgr001151.1	23	890	5.289	4.47449e-15	2.32923e-12	up	scaffold109	798276	798641	366	GO:0016020,membrane; GO:0008289,lipid binding; GO:0006869,lipid transport	--
Pgr001171.1	68	22	-1.647	0.000350445	0.0174653	down	scaffold109	930357	932491	2135	GO:0009507,chloroplast; GO:0009941,chloroplast envelope; GO:0009534,chloroplast thylakoid; GO:0009535,chloroplast thylakoid membrane; GO:0005622,intracellular; GO:0010287,plastoglobule	--
Pgr001234.1	714	2114	1.565	2.33218e-12	7.37127e-10	up	scaffold109	1587959	1592500	4542	--	--
Pgr001267.1	2	55	5.007	7.36023e-10	1.66442e-07	up	scaffold109	1868411	1871270	2860	GO:0005634,nucleus; GO:0000981,RNA polymerase II transcription factor activity, sequence-specific DNA binding; GO:0043565,sequence-specific DNA binding; GO:0001135,transcription factor activity, RNA polymerase II transcription factor recruiting; GO:0044212,transcription regulatory region DNA binding; GO:0030154,cell differentiation; GO:0006357,regulation of transcription by RNA polymerase II; GO:…	--
Pgr001311.1	100	26	-1.917	0.000262145	0.0136278	down	scaffold109	2291521	2293532	2012	GO:0005509,calcium ion binding; GO:0005544,calcium-dependent phospholipid binding; GO:0009409,response to cold; GO:0009408,response to heat; GO:0009651,response to salt stress; GO:0009414,response to water deprivation	K17098: ANNAT; annexin D
Pgr001370.2	1693	4367	1.367	6.00892e-09	1.07631e-06	up	scaffold109	2742109	2744255	2147	GO:0016021,integral component of membrane; GO:0009705,plant-type vacuole membrane; GO:0015238,drug transmembrane transporter activity; GO:0015299,solute:proton antiporter activity; GO:0022857,transmembrane transporter activity; GO:0006855,drug transmembrane transport; GO:0009813,flavonoid biosynthetic process; GO:0010231,maintenance of seed dormancy; GO:0010023,proanthocyanidin biosynthetic proce…	K03327: TC.MATE, SLC47A, norM, mdtK, dinF; multidrug resistance protein, MATE family
Pgr001694.1	207	23	-3.136	2.02828e-06	0.000197278	down	scaffold11	972119	973693	1575	GO:0005829,cytosol; GO:0005634,nucleus; GO:0016787,hydrolase activity; GO:0009704,de-etiolation; GO:0009640,photomorphogenesis; GO:0080167,response to karrikin	K21371: UGT75L6, UGTCs2; crocetin glucosyltransferase [EC:2.4.1.271]
Pgr001734.1	3	70	4.354	1.30029e-06	0.00013727	up	scaffold11	1256723	1257981	1259	GO:0005794,Golgi apparatus; GO:0000139,Golgi membrane; GO:0016021,integral component of membrane; GO:0009834,plant-type secondary cell wall biogenesis; GO:0045492,xylan biosynthetic process	--
Pgr001773.1	872	380	-1.199	8.99037e-07	9.97821e-05	down	scaffold11	1615491	1619434	3944	GO:0005737,cytoplasm; GO:0004512,inositol-3-phosphate synthase activity; GO:0006021,inositol biosynthetic process; GO:0008654,phospholipid biosynthetic process	K01858: INO1, ISYNA1; myo-inositol-1-phosphate synthase [EC:5.5.1.4]
Pgr001791.1	5	82	3.924	2.45683e-08	3.89882e-06	up	scaffold11	1768009	1769611	1603	GO:0005737,cytoplasm; GO:0005634,nucleus; GO:0003700,DNA binding transcription factor activity; GO:0000981,RNA polymerase II transcription factor activity, sequence-specific DNA binding; GO:0043565,sequence-specific DNA binding; GO:0001135,transcription factor activity, RNA polymerase II transcription factor recruiting; GO:0044212,transcription regulatory region DNA binding; GO:0030154,cell diffe…	K09422: MYBP; transcription factor MYB, plant
Pgr001848.1	80	16	-2.325	2.3394e-06	0.000222747	down	scaffold11	2125977	2127516	1540	GO:0005886,plasma membrane; GO:0005525,GTP binding; GO:0003924,GTPase activity; GO:0015031,protein transport	K07897: RAB7A; Ras-related protein Rab-7A
Pgr001868.1	91	225	1.307	7.27736e-05	0.00451505	up	scaffold11	2307320	2309725	2406	GO:0051213,dioxygenase activity; GO:0046872,metal ion binding	--
Pgr001873.1	2617	980	-1.417	0.00127987	0.0487455	down	scaffold11	2349476	2356744	7269	GO:0016021,integral component of membrane; GO:0005524,ATP binding; GO:0016887,ATPase activity	--
Pgr001894.1	328	96	-1.778	1.07319e-05	0.00084048	down	scaffold11	2528740	2530458	1719	GO:0009706,chloroplast inner membrane; GO:0005516,calmodulin binding; GO:0016491,oxidoreductase activity; GO:0015031,protein transport	--
Pgr001930.1	32	469	3.894	2.13952e-14	9.92461e-12	up	scaffold11	2798665	2801384	2720	GO:0016021,integral component of membrane; GO:0005886,plasma membrane; GO:0005524,ATP binding; GO:0042626,ATPase activity, coupled to transmembrane movement of substances; GO:0010345,suberin biosynthetic process	K05681: ABCG2, CD338; ATP-binding cassette, subfamily G (WHITE), member 2
Pgr001931.1	12	327	4.741	1.08675e-11	3.07193e-09	up	scaffold11	2802962	2805935	2974	GO:0016021,integral component of membrane; GO:0005886,plasma membrane; GO:0005524,ATP binding; GO:0042626,ATPase activity, coupled to transmembrane movement of substances; GO:0010345,suberin biosynthetic process	K05681: ABCG2, CD338; ATP-binding cassette, subfamily G (WHITE), member 2
Pgr002011.1	144	316	1.138	0.000594963	0.0268416	up	scaffold11	3324853	3326589	1737	GO:0048226,Casparian strip; GO:0005634,nucleus; GO:0003700,DNA binding transcription factor activity; GO:0000981,RNA polymerase II transcription factor activity, sequence-specific DNA binding; GO:0043565,sequence-specific DNA binding; GO:0001135,transcription factor activity, RNA polymerase II transcription factor recruiting; GO:0044212,transcription regulatory region DNA binding; GO:0030154,cell…	--
Pgr002039.1	78	788	3.332	5.57432e-10	1.29288e-07	up	scaffold11	3579631	3580645	1015	GO:0042807,central vacuole; GO:0009941,chloroplast envelope; GO:0005887,integral component of plasma membrane; GO:0009705,plant-type vacuole membrane; GO:0000326,protein storage vacuole; GO:0005774,vacuolar membrane; GO:0005773,vacuole; GO:0015204,urea transmembrane transporter activity; GO:0015250,water channel activity; GO:0080170,hydrogen peroxide transmembrane transport; GO:0034220,ion transm…	K09873: TIP; aquaporin TIP
Pgr002097.1	1	17	4.076	0.000957816	0.0391135	up	scaffold11	4042709	4043068	360	--	--
Pgr002210.1	19	343	4.181	7.99675e-25	1.31517e-21	up	scaffold11	4709012	4710049	1038	GO:0005618,cell wall; GO:0005576,extracellular region; GO:0016853,isomerase activity	--
Pgr002318.1	13	47	1.83	0.000151025	0.00848505	up	scaffold113	398564	400660	2097	GO:0016021,integral component of membrane; GO:0020037,heme binding; GO:0005506,iron ion binding; GO:0004497,monooxygenase activity; GO:0016705,oxidoreductase activity, acting on paired donors, with incorporation or reduction of molecular oxygen	--
Pgr002446.1	50	3	-3.94	2.72216e-06	0.000255164	down	scaffold113	1259545	1261361	1817	--	--
Pgr002488.1	109	51	-1.079	0.000737803	0.0320086	down	scaffold113	1540177	1540853	677	GO:0005737,cytoplasm	K13993: HSP20; HSP20 family protein
Pgr002497.1	41	5	-3.162	7.8892e-05	0.00482174	down	scaffold113	1567561	1569556	1996	--	K15502: ANKRD28; serine/threonine-protein phosphatase 6 regulatory ankyrin repeat subunit A
Pgr002542.1	2084	454	-2.201	7.37363e-09	1.27044e-06	down	scaffold113	1788795	1790463	1669	GO:0019863,IgE binding; GO:0004462,lactoylglutathione lyase activity; GO:0016151,nickel cation binding; GO:0019243,methylglyoxal catabolic process to D-lactate via S-lactoyl-glutathione; GO:0006970,response to osmotic stress; GO:0006979,response to oxidative stress; GO:0009651,response to salt stress	K01759: GLO1, gloA; lactoylglutathione lyase [EC:4.4.1.5]
Pgr002586.1	15	61	2.006	0.000859599	0.0359977	up	scaffold116	105547	105975	429	GO:0031225,anchored component of membrane; GO:0046658,anchored component of plasma membrane; GO:0005886,plasma membrane; GO:0008289,lipid binding; GO:0042335,cuticle development; GO:0006869,lipid transport	--
Pgr002590.1	3	40	3.676	1.75377e-05	0.00133309	up	scaffold116	127973	129698	1726	GO:0046658,anchored component of plasma membrane; GO:0005576,extracellular region; GO:0005886,plasma membrane; GO:0008289,lipid binding; GO:0006869,lipid transport	--
Pgr002614.1	1	22	4.996	0.00125108	0.0481281	up	scaffold119	64951	67463	2513	GO:0048046,apoplast; GO:0005618,cell wall; GO:0030145,manganese ion binding; GO:0045735,nutrient reservoir activity	--
Pgr002615.1	0	36	6.606	9.74288e-05	0.00577896	up	scaffold119	111014	113493	2480	GO:0048046,apoplast; GO:0005618,cell wall; GO:0030145,manganese ion binding; GO:0045735,nutrient reservoir activity	--
Pgr002619.1	123	8	-3.924	3.63181e-08	5.66405e-06	down	scaffold119	177646	179364	1719	GO:0004190,aspartic-type endopeptidase activity; GO:0042802,identical protein binding; GO:0045735,nutrient reservoir activity; GO:0030163,protein catabolic process; GO:0006508,proteolysis	--
Pgr002629.1	2	34	4.09	3.58902e-05	0.00246878	up	scaffold119	367098	371464	4367	--	--
Pgr002650.1	37	615	4.053	4.84591e-27	1.25239e-23	up	scaffold119	692012	693228	1217	GO:0046658,anchored component of plasma membrane; GO:0005576,extracellular region; GO:0005886,plasma membrane; GO:0008289,lipid binding; GO:0006869,lipid transport	--
Pgr002749.1	4	48	3.519	4.02048e-05	0.00270389	up	scaffold123	110915	111759	845	GO:0031225,anchored component of membrane; GO:0046658,anchored component of plasma membrane; GO:0009055,electron transfer activity; GO:0046872,metal ion binding	--
Pgr002780.1	123	47	-1.379	0.000882333	0.0366107	down	scaffold123	303885	304163	279	--	--
Pgr002808.1	45	133	1.554	0.000332661	0.0167637	up	scaffold123	438355	441200	2846	--	K19476: IST1; vacuolar protein sorting-associated protein IST1
Pgr002819.1	23	252	3.485	9.22185e-17	5.56108e-14	up	scaffold123	493328	494125	798	GO:0016021,integral component of membrane; GO:0005886,plasma membrane	--
Pgr002938.1	9	138	4.026	1.29043e-13	5.30572e-11	up	scaffold123	1150232	1152833	2602	GO:0016021,integral component of membrane; GO:0016020,membrane; GO:0005739,mitochondrion; GO:0090447,glycerol-3-phosphate 2-O-acyltransferase activity; GO:0004366,glycerol-3-phosphate O-acyltransferase activity; GO:0016791,phosphatase activity; GO:0102420,sn-1-glycerol-3-phosphate C16:0-DCA-CoA acyl transferase activity; GO:0016024,CDP-diacylglycerol biosynthetic process; GO:0010143,cutin biosynt…	K13508: GPAT; glycerol-3-phosphate acyltransferase [EC:2.3.1.15 2.3.1.198]
Pgr002962.1	57	6	-3.211	0.00028207	0.0145798	down	scaffold123	1285856	1288839	2984	GO:0016021,integral component of membrane; GO:0005886,plasma membrane; GO:0005524,ATP binding; GO:0005509,calcium ion binding; GO:0030247,polysaccharide binding; GO:0004674,protein serine/threonine kinase activity; GO:0007166,cell surface receptor signaling pathway	--
Pgr003076.1	386	1201	1.637	8.10443e-07	9.10666e-05	up	scaffold123	2022112	2025690	3579	GO:0005737,cytoplasm; GO:0005829,cytosol; GO:0005524,ATP binding; GO:0016301,kinase activity; GO:0000287,magnesium ion binding; GO:0030955,potassium ion binding; GO:0004743,pyruvate kinase activity; GO:0006096,glycolytic process	K00873: PK, pyk; pyruvate kinase [EC:2.7.1.40]
Pgr003137.1	13	84	2.68	1.30509e-06	0.00013727	up	scaffold123	2398527	2399000	474	GO:0005634,nucleus; GO:0006952,defense response	--
Pgr003144.1	70	14	-2.364	7.86862e-05	0.00482174	down	scaffold123	2442203	2444085	1883	GO:0005768,endosome; GO:0005794,Golgi apparatus; GO:0016021,integral component of membrane; GO:0005802,trans-Golgi network; GO:0016413,O-acetyltransferase activity; GO:0030244,cellulose biosynthetic process; GO:0045489,pectin biosynthetic process; GO:0009827,plant-type cell wall modification	--
Pgr003200.1	336	57	-2.561	0.000118899	0.00682859	down	scaffold123	2772152	2773978	1827	GO:0005829,cytosol; GO:0004842,ubiquitin-protein transferase activity; GO:0006952,defense response; GO:0051865,protein autoubiquitination; GO:0016567,protein ubiquitination; GO:0010200,response to chitin; GO:0009414,response to water deprivation	--
Pgr003308.1	6	35	2.668	0.000235648	0.0125018	up	scaffold123	3563409	3578135	14727	GO:0043531,ADP binding; GO:0005524,ATP binding; GO:0042742,defense response to bacterium; GO:0009816,defense response to bacterium, incompatible interaction; GO:0007165,signal transduction	K08852: ERN1; serine/threonine-protein kinase/endoribonuclease IRE1 [EC:2.7.11.1 3.1.26.-]
Pgr003317.1	180	729	2.017	0.000248475	0.0130673	up	scaffold123	3617065	3621997	4933	GO:0005576,extracellular region; GO:0004180,carboxypeptidase activity; GO:0016747,transferase activity, transferring acyl groups other than amino-acyl groups; GO:0019748,secondary metabolic process	K16296: SCPL-I; serine carboxypeptidase-like clade I [EC:3.4.16.-]
Pgr003320.1	417	1316	1.658	1.50908e-09	3.0675e-07	up	scaffold123	3657016	3659851	2836	GO:0005576,extracellular region; GO:0004180,carboxypeptidase activity; GO:0016747,transferase activity, transferring acyl groups other than amino-acyl groups; GO:0019748,secondary metabolic process	K16296: SCPL-I; serine carboxypeptidase-like clade I [EC:3.4.16.-]
Pgr003322.1	740	1615	1.126	2.95532e-05	0.00207227	up	scaffold123	3672113	3676982	4870	GO:0005576,extracellular region; GO:0004180,carboxypeptidase activity; GO:0016747,transferase activity, transferring acyl groups other than amino-acyl groups; GO:0019748,secondary metabolic process	K16296: SCPL-I; serine carboxypeptidase-like clade I [EC:3.4.16.-]
Pgr003329.1	56	428	2.94	7.1732e-12	2.12738e-09	up	scaffold123	3734041	3738643	4603	GO:0016021,integral component of membrane; GO:0022857,transmembrane transporter activity	K14611: SLC23A1_2, SVCT1_2; solute carrier family 23 (nucleobase transporter), member 1/2
Pgr003449.1	191	26	-2.862	5.02308e-05	0.0032688	down	scaffold123	4624136	4625891	1756	GO:0005829,cytosol; GO:0051213,dioxygenase activity; GO:0120091,jasmonic acid hydrolase; GO:0046872,metal ion binding; GO:0097237,cellular response to toxic substance; GO:0009813,flavonoid biosynthetic process; GO:2000022,regulation of jasmonic acid mediated signaling pathway; GO:0080167,response to karrikin	--
Pgr003460.1	35	156	2.171	2.92362e-05	0.00206172	up	scaffold123	4683455	4686778	3324	GO:0016021,integral component of membrane; GO:0005886,plasma membrane; GO:0000293,ferric-chelate reductase activity; GO:0046872,metal ion binding; GO:0006811,ion transport; GO:0009416,response to light stimulus	K00521: E1.16.1.7; ferric-chelate reductase [EC:1.16.1.7]
Pgr003462.2	1152	479	-1.267	5.918e-05	0.00381005	down	scaffold123	4703671	4707835	4165	GO:0009507,chloroplast; GO:0031969,chloroplast membrane; GO:0016021,integral component of membrane; GO:0000293,ferric-chelate reductase activity; GO:0046872,metal ion binding; GO:0006811,ion transport; GO:0009767,photosynthetic electron transport chain	K00521: E1.16.1.7; ferric-chelate reductase [EC:1.16.1.7]
Pgr003631.1	1159	2514	1.117	2.16304e-06	0.000208146	up	scaffold1233	540215	546978	6764	--	--
Pgr003680.1	448	127	-1.823	5.28874e-09	9.6645e-07	down	scaffold1233	875327	882348	7022	GO:0016021,integral component of membrane; GO:0016020,membrane; GO:0005524,ATP binding; GO:0042626,ATPase activity, coupled to transmembrane movement of substances	K05658: ABCB1, CD243; ATP-binding cassette, subfamily B (MDR/TAP), member 1 [EC:3.6.3.44]
Pgr003691.1	744	359	-1.054	0.000165712	0.00925277	down	scaffold1233	961792	962544	753	--	--
Pgr003711.4	566	1386	1.291	0.00112242	0.0446278	up	scaffold1233	1109593	1113953	4361	GO:0005634,nucleus; GO:0003677,DNA binding; GO:0003700,DNA binding transcription factor activity; GO:0000160,phosphorelay signal transduction system; GO:0006351,transcription, DNA-templated	--
Pgr003741.1	347	135	-1.36	1.28607e-05	0.000998555	down	scaffold1233	1324864	1326609	1746	GO:0005576,extracellular region; GO:0019953,sexual reproduction	--
Pgr003851.1	1696	4666	1.46	6.60921e-07	7.7641e-05	up	scaffold1233	2076728	2078010	1283	GO:0005737,cytoplasm; GO:0045431,flavonol synthase activity; GO:0031418,L-ascorbic acid binding; GO:0046872,metal ion binding; GO:0045486,naringenin 3-dioxygenase activity	K05278: FLS; flavonol synthase [EC:1.14.11.23]
Pgr003854.1	63	10	-2.609	0.00102393	0.0412558	down	scaffold1233	2103433	2104965	1533	--	--
Pgr003973.1	93	335	1.858	0.00127601	0.0487009	up	scaffold13	275465	277083	1619	GO:0016020,membrane; GO:0020037,heme binding; GO:0005506,iron ion binding; GO:0016709,oxidoreductase activity, acting on paired donors, with incorporation or reduction of molecular oxygen, NAD(P)H as one donor, and incorporation of one atom of oxygen; GO:0044550,secondary metabolite biosynthetic process	--
Pgr003974.1	70	308	2.129	0.00104133	0.0418637	up	scaffold13	282275	283063	789	GO:0016020,membrane; GO:0020037,heme binding; GO:0005506,iron ion binding; GO:0016709,oxidoreductase activity, acting on paired donors, with incorporation or reduction of molecular oxygen, NAD(P)H as one donor, and incorporation of one atom of oxygen; GO:0044550,secondary metabolite biosynthetic process	K00512: CYP17A; steroid 17alpha-monooxygenase / 17alpha-hydroxyprogesterone deacetylase [EC:1.14.14.19 1.14.14.32]
Pgr004169.1	7	62	3.239	1.06589e-06	0.000114779	up	scaffold130	2020900	2021470	571	--	--
Pgr004173.1	29	129	2.133	7.04794e-07	8.12129e-05	up	scaffold130	2036896	2038889	1994	GO:0033987,2-hydroxyisoflavanone dehydratase activity; GO:0052689,carboxylic ester hydrolase activity; GO:0009813,flavonoid biosynthetic process; GO:0009717,isoflavonoid biosynthetic process; GO:0046287,isoflavonoid metabolic process	K20506: TCEA; tuliposide A-converting enzyme [EC:4.2.99.22]
Pgr004391.1	42	155	1.888	2.58903e-05	0.00185135	up	scaffold130	4070409	4071753	1345	GO:0005634,nucleus; GO:0046872,metal ion binding; GO:0016740,transferase activity; GO:0006952,defense response; GO:0043161,proteasome-mediated ubiquitin-dependent protein catabolic process; GO:0043067,regulation of programmed cell death	--
Pgr004552.1	46	293	2.671	4.35428e-08	6.6757e-06	up	scaffold133	377986	385404	7419	GO:0005887,integral component of plasma membrane; GO:0005622,intracellular; GO:0005262,calcium channel activity; GO:0005516,calmodulin binding; GO:0030552,cAMP binding; GO:0030553,cGMP binding; GO:0005222,intracellular cAMP activated cation channel activity; GO:0005221,intracellular cyclic nucleotide activated cation channel activity; GO:0005242,inward rectifier potassium channel activity; GO:007…	K05391: CNGC; cyclic nucleotide gated channel, plant
Pgr004588.1	742	113	-2.714	1.48809e-19	1.58359e-16	down	scaffold133	714636	715798	1163	GO:0005618,cell wall; GO:0008061,chitin binding; GO:0004568,chitinase activity; GO:0016998,cell wall macromolecule catabolic process; GO:0006032,chitin catabolic process; GO:0006952,defense response; GO:0000272,polysaccharide catabolic process; GO:0009617,response to bacterium; GO:0009611,response to wounding; GO:0010262,somatic embryogenesis	K01183: E3.2.1.14; chitinase [EC:3.2.1.14]
Pgr004591.1	853	85	-3.319	6.32995e-18	4.77146e-15	down	scaffold133	728987	729964	978	GO:0005618,cell wall; GO:0008061,chitin binding; GO:0004568,chitinase activity; GO:0016998,cell wall macromolecule catabolic process; GO:0006032,chitin catabolic process; GO:0006952,defense response; GO:0000272,polysaccharide catabolic process; GO:0009617,response to bacterium; GO:0009611,response to wounding; GO:0010262,somatic embryogenesis	K01183: E3.2.1.14; chitinase [EC:3.2.1.14]
Pgr004593.1	73	7	-3.437	3.43785e-06	0.000306375	down	scaffold133	733166	734227	1062	GO:0005618,cell wall; GO:0008061,chitin binding; GO:0004568,chitinase activity; GO:0016998,cell wall macromolecule catabolic process; GO:0006032,chitin catabolic process; GO:0006952,defense response; GO:0000272,polysaccharide catabolic process; GO:0009617,response to bacterium; GO:0009611,response to wounding; GO:0010262,somatic embryogenesis	K01183: E3.2.1.14; chitinase [EC:3.2.1.14]
Pgr004642.1	5	114	4.504	9.44104e-13	3.2226e-10	up	scaffold1341	57812	59711	1900	--	--
Pgr004785.1	4	117	4.953	1.98173e-16	1.12036e-13	up	scaffold135	1073176	1078139	4964	GO:0030659,cytoplasmic vesicle membrane; GO:0016021,integral component of membrane; GO:0020037,heme binding; GO:0005506,iron ion binding; GO:0004497,monooxygenase activity; GO:0016705,oxidoreductase activity, acting on paired donors, with incorporation or reduction of molecular oxygen; GO:0016132,brassinosteroid biosynthetic process; GO:0010268,brassinosteroid homeostasis; GO:0007275,multicellula…	--
Pgr004791.1	8	246	5.039	7.75874e-10	1.73288e-07	up	scaffold135	1158253	1160712	2460	GO:0030659,cytoplasmic vesicle membrane; GO:0016021,integral component of membrane; GO:0020037,heme binding; GO:0005506,iron ion binding; GO:0004497,monooxygenase activity; GO:0016705,oxidoreductase activity, acting on paired donors, with incorporation or reduction of molecular oxygen; GO:0016132,brassinosteroid biosynthetic process; GO:0010268,brassinosteroid homeostasis; GO:0007275,multicellula…	K07437: CYP26A; cytochrome P450 family 26 subfamily A
Pgr004900.1	451	216	-1.06	0.000408737	0.0198776	down	scaffold135	2285568	2287301	1734	GO:0005737,cytoplasm; GO:0009408,response to heat; GO:0009644,response to high light intensity; GO:0042542,response to hydrogen peroxide	--
Pgr005277.1	60	365	2.605	8.66774e-06	0.000690784	up	scaffold155	86779	92939	6161	GO:0046872,metal ion binding; GO:0030570,pectate lyase activity; GO:0045490,pectin catabolic process	K01728: pel; pectate lyase [EC:4.2.2.2]
Pgr005320.1	342	65	-2.407	0.000523192	0.0239017	down	scaffold155	800380	801977	1598	GO:0009507,chloroplast; GO:0009941,chloroplast envelope; GO:0009706,chloroplast inner membrane; GO:0009535,chloroplast thylakoid membrane; GO:0005886,plasma membrane; GO:0005773,vacuole; GO:0016491,oxidoreductase activity	K18980: EO, FaQR; 2-methylene-furan-3-one reductase [EC:1.3.1.105]
Pgr005321.1	4	51	3.77	8.51444e-06	0.00068157	up	scaffold155	804868	808984	4117	GO:0005886,plasma membrane; GO:0043531,ADP binding; GO:0005524,ATP binding; GO:0006952,defense response; GO:0007165,signal transduction	--
Pgr005427.2	26	0	-7.204	2.47551e-05	0.00179857	down	scaffold157	62594	69136	6543	GO:0016021,integral component of membrane; GO:0005524,ATP binding; GO:0004674,protein serine/threonine kinase activity; GO:0042742,defense response to bacterium	--
Pgr005475.1	38	189	2.32	2.43517e-06	0.000230653	up	scaffold157	355777	365542	9766	GO:0016021,integral component of membrane; GO:0005886,plasma membrane; GO:0005524,ATP binding; GO:0042626,ATPase activity, coupled to transmembrane movement of substances	--
Pgr005497.1	213	102	-1.07	4.4854e-05	0.00295253	down	scaffold157	550185	558776	8592	GO:0016021,integral component of membrane; GO:0005886,plasma membrane; GO:0005524,ATP binding; GO:0004674,protein serine/threonine kinase activity; GO:0042742,defense response to bacterium	--
Pgr005505.4	348	23	-3.941	4.92458e-13	1.85605e-10	down	scaffold157	697576	703452	5877	GO:0016021,integral component of membrane; GO:0005524,ATP binding; GO:0004674,protein serine/threonine kinase activity; GO:0042742,defense response to bacterium	--
Pgr005566.1	6087	18942	1.638	0.000418565	0.0202467	up	scaffold158	13596	15042	1447	GO:0016210,naringenin-chalcone synthase activity; GO:0009813,flavonoid biosynthetic process	K00660: CHS; chalcone synthase [EC:2.3.1.74]
Pgr005600.1	42	434	3.363	5.91126e-17	3.68761e-14	up	scaffold158	270269	271687	1419	GO:0050734,hydroxycinnamoyltransferase activity; GO:0102406,omega-hydroxypalmitate O-sinapoyl transferase activity; GO:0052325,cell wall pectin biosynthetic process; GO:0010345,suberin biosynthetic process	K15400: HHT1; omega-hydroxypalmitate O-feruloyl transferase [EC:2.3.1.188]
Pgr005671.1	311	111	-1.489	3.08645e-06	0.000286343	down	scaffold158	724778	728522	3745	GO:0042803,protein homodimerization activity; GO:0043621,protein self-association; GO:0010088,phloem development	--
Pgr005692.1	18	161	3.213	6.47244e-07	7.65313e-05	up	scaffold158	833389	835138	1750	GO:0009507,chloroplast; GO:0009941,chloroplast envelope; GO:0009570,chloroplast stroma; GO:0005739,mitochondrion; GO:0009536,plastid; GO:0005504,fatty acid binding; GO:0016872,intramolecular lyase activity; GO:0006631,fatty acid metabolic process	--
Pgr005693.1	117	250	1.092	0.000921166	0.0379609	up	scaffold158	836029	837270	1242	GO:0009507,chloroplast; GO:0009941,chloroplast envelope; GO:0009570,chloroplast stroma; GO:0005739,mitochondrion; GO:0009536,plastid; GO:0005504,fatty acid binding; GO:0016872,intramolecular lyase activity; GO:0006631,fatty acid metabolic process	--
Pgr005827.1	42	424	3.329	1.20426e-07	1.61379e-05	up	scaffold158	1933321	1933878	558	GO:0048046,apoplast; GO:0005618,cell wall; GO:0030145,manganese ion binding; GO:0045735,nutrient reservoir activity	--
Pgr005828.1	7	33	2.189	0.000631964	0.0280906	up	scaffold158	1936106	1936963	858	GO:0048046,apoplast; GO:0005618,cell wall; GO:0030145,manganese ion binding; GO:0045735,nutrient reservoir activity	--
Pgr006021.1	166	1302	2.97	4.20468e-34	2.53556e-30	up	scaffold160	484262	486471	2210	GO:0048046,apoplast; GO:0102778,Delta9-tetrahydrocannabinolate synthase activity; GO:0050660,flavin adenine dinucleotide binding; GO:0016614,oxidoreductase activity, acting on CH-OH group of donors	K22395: K22395; cinnamyl-alcohol dehydrogenase [EC:1.1.1.195]
Pgr006024.1	10	71	2.807	4.39891e-05	0.00291505	up	scaffold160	503947	505245	1299	GO:0005618,cell wall; GO:0005576,extracellular region; GO:0050660,flavin adenine dinucleotide binding; GO:0016614,oxidoreductase activity, acting on CH-OH group of donors	K22395: K22395; cinnamyl-alcohol dehydrogenase [EC:1.1.1.195]
Pgr006164.1	204	4	-5.725	7.52693e-14	3.19059e-11	down	scaffold160	2359868	2361995	2128	--	--
Pgr006172.1	43	11	-1.928	9.09957e-05	0.00543302	down	scaffold160	2440188	2441153	966	GO:0009507,chloroplast; GO:0031969,chloroplast membrane; GO:0005783,endoplasmic reticulum; GO:0016021,integral component of membrane; GO:0052637,delta 3-trans-hexadecenoic acid phosphatidylglycerol desaturase activity; GO:0061630,ubiquitin protein ligase activity; GO:0031625,ubiquitin protein ligase binding; GO:0046471,phosphatidylglycerol metabolic process; GO:0000209,protein polyubiquitination;…	K20417: FAD4; palmitoyl-[glycerolipid] 3-(E)-desaturase [EC:1.14.19.43]
Pgr006183.1	212	36	-2.555	0.000785216	0.0336265	down	scaffold1616	23633	25035	1403	GO:0005576,extracellular region; GO:0050832,defense response to fungus; GO:0031640,killing of cells of other organism	--
Pgr006227.1	14	86	2.642	2.77412e-05	0.00196835	up	scaffold1668	65364	66106	743	--	--
Pgr006252.1	0	18	6.616	5.06104e-06	0.000431784	up	scaffold1668	295759	297994	2236	--	--
Pgr006304.1	8	129	4.025	1.98029e-09	3.93685e-07	up	scaffold167	34106	35603	1498	--	--
Pgr006318.1	524	144	-1.859	5.39101e-06	0.000453622	down	scaffold167	117445	119277	1833	GO:0046029,mannitol dehydrogenase activity; GO:0008270,zinc ion binding	K00083: E1.1.1.195; cinnamyl-alcohol dehydrogenase [EC:1.1.1.195]
Pgr006442.1	46	339	2.885	1.24458e-06	0.000132445	up	scaffold17	370385	371782	1398	--	--
Pgr006626.1	1	16	4.505	0.0011568	0.045495	up	scaffold171	328282	330237	1956	GO:0005634,nucleus; GO:0003700,DNA binding transcription factor activity; GO:0000981,RNA polymerase II transcription factor activity, sequence-specific DNA binding; GO:0043565,sequence-specific DNA binding; GO:0001135,transcription factor activity, RNA polymerase II transcription factor recruiting; GO:0044212,transcription regulatory region DNA binding; GO:0030154,cell differentiation; GO:0007275…	K09422: MYBP; transcription factor MYB, plant
Pgr006784.1	584	106	-2.466	0.00010021	0.00585076	down	scaffold171	1671008	1671771	764	--	--
Pgr006825.1	2	38	3.961	4.30011e-05	0.0028706	up	scaffold171	1961110	1963708	2599	GO:0016020,membrane; GO:0020037,heme binding; GO:0005506,iron ion binding; GO:0004497,monooxygenase activity; GO:0016705,oxidoreductase activity, acting on paired donors, with incorporation or reduction of molecular oxygen	--
Pgr006918.1	2873	1235	-1.218	0.000295611	0.0151929	down	scaffold171	2592324	2595399	3076	GO:0016021,integral component of membrane; GO:0009705,plant-type vacuole membrane; GO:0005886,plasma membrane; GO:0005774,vacuolar membrane; GO:0022857,transmembrane transporter activity; GO:0009851,auxin biosynthetic process; GO:0010315,auxin efflux; GO:0009734,auxin-activated signaling pathway; GO:0071555,cell wall organization; GO:0006952,defense response; GO:0009834,plant-type secondary cell …	--
Pgr006930.1	464	1291	1.478	1.84525e-06	0.000182417	up	scaffold171	2686118	2689247	3130	GO:0005618,cell wall; GO:0005615,extracellular space; GO:0004031,aldehyde oxidase activity; GO:0102797,geranial:oxygen oxidoreductase activity; GO:0102798,heptaldehyde:oxygen oxidoreductase activity; GO:0050832,defense response to fungus	K20929: GLX; glyoxal/methylglyoxal oxidase [EC:1.2.3.15]
Pgr006963.2	290	1153	1.994	1.05213e-06	0.000113976	up	scaffold171	3002296	3007114	4819	--	--
Pgr007051.1	195	500	1.358	5.59172e-06	0.000464036	up	scaffold171	3554322	3554861	540	--	--
Pgr007078.1	523	1375	1.396	3.16803e-11	8.42835e-09	up	scaffold171	3781100	3781450	351	--	--
Pgr007097.1	77	251	1.713	0.000483009	0.0223481	up	scaffold171	3965736	3967975	2240	GO:0005634,nucleus; GO:0003700,DNA binding transcription factor activity; GO:0000981,RNA polymerase II transcription factor activity, sequence-specific DNA binding; GO:0043565,sequence-specific DNA binding; GO:0001135,transcription factor activity, RNA polymerase II transcription factor recruiting; GO:0044212,transcription regulatory region DNA binding; GO:0030154,cell differentiation; GO:0009809…	K09422: MYBP; transcription factor MYB, plant
Pgr007129.1	26	169	2.697	7.58363e-14	3.19059e-11	up	scaffold171	4161948	4164053	2106	GO:0009507,chloroplast; GO:0004190,aspartic-type endopeptidase activity; GO:0005975,carbohydrate metabolic process; GO:0010019,chloroplast-nucleus signaling pathway; GO:0007623,circadian rhythm; GO:0010492,maintenance of shoot apical meristem identity; GO:0030163,protein catabolic process; GO:0009744,response to sucrose	--
Pgr007237.1	213	443	1.06	0.000255181	0.0133424	up	scaffold171	4889756	4897942	8187	GO:0005887,integral component of plasma membrane; GO:0016020,membrane; GO:0005516,calmodulin binding; GO:0030552,cAMP binding; GO:0008324,cation transmembrane transporter activity; GO:0030553,cGMP binding; GO:0005249,voltage-gated potassium channel activity; GO:0009626,plant-type hypersensitive response; GO:0042391,regulation of membrane potential	--
Pgr007247.3	10	42	2.047	0.000588069	0.0266635	up	scaffold171	4943448	4948415	4968	GO:0016021,integral component of membrane; GO:0005886,plasma membrane; GO:0009506,plasmodesma; GO:0005524,ATP binding; GO:0005516,calmodulin binding; GO:0030246,carbohydrate binding; GO:0004674,protein serine/threonine kinase activity; GO:0031625,ubiquitin protein ligase binding; GO:0006468,protein phosphorylation; GO:0048544,recognition of pollen	--
Pgr007252.1	22	153	2.774	0.000105879	0.00615904	up	scaffold171	5001918	5004435	2518	GO:0009507,chloroplast; GO:0005737,cytoplasm; GO:0010279,indole-3-acetic acid amido synthetase activity; GO:0010252,auxin homeostasis; GO:0009734,auxin-activated signaling pathway; GO:0009733,response to auxin; GO:0009826,unidimensional cell growth	K14487: GH3; auxin responsive GH3 gene family
Pgr007254.4	13	88	2.733	0.000203629	0.0109359	up	scaffold171	5047953	5050975	3023	GO:0009505,plant-type cell wall; GO:0008422,beta-glucosidase activity; GO:0102483,scopolin beta-glucosidase activity; GO:0005975,carbohydrate metabolic process; GO:1901657,glycosyl compound metabolic process	K01188: E3.2.1.21; beta-glucosidase [EC:3.2.1.21]
Pgr007499.1	13	79	2.634	2.13753e-06	0.000206792	up	scaffold171	6652480	6654742	2263	GO:0016021,integral component of membrane; GO:0005886,plasma membrane; GO:0005524,ATP binding; GO:0042626,ATPase activity, coupled to transmembrane movement of substances	--
Pgr007530.1	33	135	2.03	0.000650488	0.0287024	up	scaffold171	6918497	6922905	4409	GO:0005794,Golgi apparatus; GO:0005887,integral component of plasma membrane; GO:0016020,membrane; GO:0005634,nucleus; GO:0005886,plasma membrane; GO:0009506,plasmodesma; GO:0005773,vacuole; GO:0005315,inorganic phosphate transmembrane transporter activity; GO:0015293,symporter activity; GO:0006817,phosphate ion transport; GO:0009737,response to abscisic acid	K08176: PHO84; MFS transporter, PHS family, inorganic phosphate transporter
Pgr007538.1	36	91	1.316	0.000440222	0.0211116	up	scaffold171	6962756	6967065	4310	GO:0005634,nucleus; GO:0003677,DNA binding; GO:0003700,DNA binding transcription factor activity; GO:0009734,auxin-activated signaling pathway; GO:0048527,lateral root development; GO:0010072,primary shoot apical meristem specification; GO:0006351,transcription, DNA-templated	--
Pgr007698.1	162	33	-2.292	1.75379e-06	0.000175292	down	scaffold171	8064894	8066407	1514	GO:0016491,oxidoreductase activity	K09841: ABA2; xanthoxin dehydrogenase [EC:1.1.1.288]
Pgr007833.2	35	143	2.021	6.76071e-05	0.00423211	up	scaffold171	8944899	8948279	3381	--	--
Pgr007840.1	3	23	2.896	0.00020399	0.0109359	up	scaffold171	8997715	9000496	2782	GO:0048046,apoplast; GO:0005507,copper ion binding; GO:0052716,hydroquinone:oxygen oxidoreductase activity; GO:0016491,oxidoreductase activity; GO:0016722,oxidoreductase activity, oxidizing metal ions; GO:0009809,lignin biosynthetic process; GO:0046274,lignin catabolic process; GO:0009698,phenylpropanoid metabolic process	K05909: E1.10.3.2; laccase [EC:1.10.3.2]
Pgr007843.2	658	1680	1.353	5.62869e-13	2.03657e-10	up	scaffold171	9017599	9019097	1499	--	K07025: K07025; putative hydrolase of the HAD superfamily
Pgr007856.1	250	88	-1.513	0.00049172	0.0225779	down	scaffold171	9110646	9113792	3147	GO:0003914,DNA (6-4) photolyase activity; GO:0003677,DNA binding; GO:0000166,nucleotide binding; GO:0006281,DNA repair; GO:0009411,response to UV	K02295: CRY; cryptochrome
Pgr007959.1	4	56	3.892	1.79533e-05	0.00135331	up	scaffold171	9776200	9778154	1955	--	--
Pgr008099.1	2	25	3.396	0.000300258	0.0153445	up	scaffold1759	116613	117008	396	--	--
Pgr008178.1	32	307	3.236	7.22752e-15	3.63203e-12	up	scaffold176	389504	390608	1105	--	--
Pgr008179.1	32	544	4.094	8.75363e-31	3.16724e-27	up	scaffold176	401630	402503	874	--	--
Pgr008181.1	1	33	4.565	3.90834e-05	0.00263828	up	scaffold176	412308	412838	531	--	--
Pgr008182.1	22	384	4.142	3.4822e-21	4.19977e-18	up	scaffold176	416896	417654	759	--	--
Pgr008451.2	1221	3230	1.403	0.000207388	0.0110674	up	scaffold189	862134	862875	742	GO:0004867,serine-type endopeptidase inhibitor activity; GO:0009611,response to wounding	--
Pgr008457.1	41	1	-5.948	6.00541e-06	0.000496091	down	scaffold189	940585	944055	3471	GO:0016021,integral component of membrane; GO:0102336,3-oxo-arachidoyl-CoA synthase activity; GO:0102337,3-oxo-cerotoyl-CoA synthase activity; GO:0102338,3-oxo-lignoceronyl-CoA synthase activity; GO:0009922,fatty acid elongase activity; GO:0102756,very-long-chain 3-ketoacyl-CoA synthase activity; GO:0006633,fatty acid biosynthetic process; GO:0006970,response to osmotic stress; GO:0009611,respons…	K15397: KCS; 3-ketoacyl-CoA synthase [EC:2.3.1.199]
Pgr008487.1	751	237	-1.664	0.000484739	0.0223709	down	scaffold189	1175707	1181682	5976	GO:0009507,chloroplast; GO:0005524,ATP binding; GO:0016301,kinase activity; GO:0046872,metal ion binding; GO:0050242,pyruvate, phosphate dikinase activity; GO:0015979,photosynthesis; GO:0006090,pyruvate metabolic process	K01006: ppdK; pyruvate, orthophosphate dikinase [EC:2.7.9.1]
Pgr008500.1	57	11	-2.379	0.00074589	0.032282	down	scaffold189	1322740	1324218	1479	GO:0016021,integral component of membrane	--
Pgr008612.1	35	353	3.342	7.91735e-13	2.80726e-10	up	scaffold189	2462960	2464194	1235	GO:0031225,anchored component of membrane; GO:0046658,anchored component of plasma membrane; GO:0005886,plasma membrane; GO:0008289,lipid binding; GO:0042335,cuticle development; GO:0006869,lipid transport	--
Pgr008725.1	8	80	3.434	8.48367e-07	9.47395e-05	up	scaffold192	84478	87637	3160	GO:0005634,nucleus; GO:0003677,DNA binding; GO:0003700,DNA binding transcription factor activity; GO:0006351,transcription, DNA-templated	--
Pgr008826.1	1132	541	-1.066	0.000178166	0.00979696	down	scaffold192	831100	835609	4510	GO:0031225,anchored component of membrane; GO:0046658,anchored component of plasma membrane; GO:0009505,plant-type cell wall; GO:0005886,plasma membrane; GO:0009506,plasmodesma; GO:0001872,(1->3)-beta-D-glucan binding; GO:0004553,hydrolase activity, hydrolyzing O-glycosyl compounds; GO:0030247,polysaccharide binding; GO:0052543,callose deposition in cell wall	--
Pgr008841.1	97	12	-2.982	1.24972e-08	2.0742e-06	down	scaffold192	951076	955640	4565	GO:0050660,flavin adenine dinucleotide binding; GO:0004497,monooxygenase activity; GO:0004499,N,N-dimethylaniline monooxygenase activity; GO:0050661,NADP binding; GO:0055114,oxidation-reduction process	--
Pgr008883.1	6	42	2.806	0.00093552	0.0383775	up	scaffold192	1228296	1230009	1714	GO:0005576,extracellular region; GO:0016788,hydrolase activity, acting on ester bonds; GO:0016042,lipid catabolic process	--
Pgr008996.1	883	411	-1.103	0.000173611	0.00960488	down	scaffold192	1981545	1981994	450	--	--
Pgr009050.1	84	20	-2.074	7.33762e-05	0.00453054	down	scaffold192	2352592	2355810	3219	GO:0042803,protein homodimerization activity; GO:0043621,protein self-association; GO:0010088,phloem development	--
Pgr009095.2	7	51	2.911	2.99061e-06	0.000278882	up	scaffold192	2717277	2719113	1837	GO:0009507,chloroplast; GO:0009536,plastid; GO:0000036,acyl carrier activity; GO:0016297,acyl-[acyl-carrier-protein] hydrolase activity; GO:0006633,fatty acid biosynthetic process	K10781: FATB; fatty acyl-ACP thioesterase B [EC:3.1.2.14 3.1.2.21]
Pgr009101.1	66	862	3.711	2.03301e-18	1.83895e-15	up	scaffold192	2753338	2755989	2652	GO:0050734,hydroxycinnamoyltransferase activity; GO:0102406,omega-hydroxypalmitate O-sinapoyl transferase activity; GO:0052325,cell wall pectin biosynthetic process; GO:0010345,suberin biosynthetic process	K15400: HHT1; omega-hydroxypalmitate O-feruloyl transferase [EC:2.3.1.188]
Pgr009104.1	491	186	-1.403	3.19889e-05	0.00222581	down	scaffold192	2779167	2779391	225	--	--
Pgr009222.1	288	73	-1.977	8.27578e-06	0.00066838	down	scaffold20	948251	950535	2285	GO:0016021,integral component of membrane; GO:0005886,plasma membrane; GO:0006979,response to oxidative stress	--
Pgr009371.1	1439	707	-1.026	0.00045634	0.0214432	down	scaffold203	788912	792204	3293	GO:0005737,cytoplasm; GO:0016768,spermine synthase activity; GO:0010487,thermospermine synthase activity; GO:0009926,auxin polar transport; GO:0010087,phloem or xylem histogenesis; GO:0006596,polyamine biosynthetic process; GO:0048759,xylem vessel member cell differentiation	K18787: ACL5; thermospermine synthase [EC:2.5.1.79]
Pgr009426.1	326	973	1.577	0.000185407	0.010103	up	scaffold21	219151	225155	6005	--	--
Pgr009479.1	11	162	3.821	7.25053e-09	1.26124e-06	up	scaffold21	712633	714670	2038	--	--
Pgr009819.1	48	1	-5.639	7.41351e-07	8.48846e-05	down	scaffold21	3231707	3233497	1791	--	--
Pgr009918.1	219	92	-1.243	1.58512e-05	0.0012151	down	scaffold21	3962949	3966216	3268	--	--
Pgr009947.1	16	111	2.741	1.72082e-08	2.80463e-06	up	scaffold21	4134773	4136851	2079	--	--
Pgr010129.1	1	33	4.614	3.54643e-06	0.000314503	up	scaffold216	77846	79055	1210	GO:0008171,O-methyltransferase activity; GO:0046983,protein dimerization activity	K16040: ROMT; trans-resveratrol di-O-methyltransferase [EC:2.1.1.240]
Pgr010177.1	373	43	-3.112	6.58567e-05	0.00415126	down	scaffold218	13973	19885	5913	GO:0004190,aspartic-type endopeptidase activity; GO:0042802,identical protein binding; GO:0045735,nutrient reservoir activity; GO:0030163,protein catabolic process; GO:0006508,proteolysis	--
Pgr010343.1	51	8	-2.583	0.00116298	0.0455781	down	scaffold223	595957	599865	3909	--	--
Pgr010345.1	55	15	-1.852	0.000314957	0.0160416	down	scaffold223	635816	638956	3141	GO:0031969,chloroplast membrane; GO:0016717,oxidoreductase activity, acting on paired donors, with oxidation of a pair of donors resulting in the reduction of molecular oxygen to two molecules of water; GO:0006636,unsaturated fatty acid biosynthetic process	--
Pgr010418.1	95	28	-1.791	0.000822457	0.0346832	down	scaffold223	1123282	1126686	3405	GO:0005576,extracellular region; GO:0004252,serine-type endopeptidase activity	K15333: TRM3, TARBP1; tRNA guanosine-2'-O-methyltransferase [EC:2.1.1.34]
Pgr010548.1	2	37	4.447	9.26514e-06	0.000731946	up	scaffold225	822453	824424	1972	GO:0048226,Casparian strip; GO:0005634,nucleus; GO:0003700,DNA binding transcription factor activity; GO:0000981,RNA polymerase II transcription factor activity, sequence-specific DNA binding; GO:0043565,sequence-specific DNA binding; GO:0001135,transcription factor activity, RNA polymerase II transcription factor recruiting; GO:0044212,transcription regulatory region DNA binding; GO:0030154,cell…	K09422: MYBP; transcription factor MYB, plant
Pgr010583.2	70	18	-1.998	0.000959948	0.0391135	down	scaffold232	35740	38046	2307	GO:0046872,metal ion binding; GO:0016491,oxidoreductase activity	--
Pgr010604.1	15	0	-6.354	0.000173385	0.00960488	down	scaffold232	297763	299969	2207	GO:0005634,nucleus; GO:0003677,DNA binding; GO:0003700,DNA binding transcription factor activity; GO:0046983,protein dimerization activity; GO:0006355,regulation of transcription, DNA-templated; GO:0006351,transcription, DNA-templated	--
Pgr010633.1	273	46	-2.563	5.07525e-06	0.000431784	down	scaffold232	529921	531687	1767	GO:0005634,nucleus; GO:0003700,DNA binding transcription factor activity; GO:0000977,RNA polymerase II regulatory region sequence-specific DNA binding; GO:0009585,red, far-red light phototransduction; GO:0006355,regulation of transcription, DNA-templated; GO:0080167,response to karrikin; GO:0010224,response to UV-B; GO:0006351,transcription, DNA-templated	K16241: HY5; transcription factor HY5
Pgr010679.1	82	33	-1.319	0.00117151	0.0455781	down	scaffold234	94031	100431	6401	--	--
Pgr010720.1	66	14	-2.217	2.13134e-05	0.00158052	down	scaffold239	64851	66685	1835	GO:0016021,integral component of membrane; GO:0046872,metal ion binding; GO:0016491,oxidoreductase activity; GO:0055114,oxidation-reduction process	K08360: CYB561; cytochrome b-561 [EC:1.16.5.1]
Pgr010792.1	2	144	6.14	1.47856e-09	3.03962e-07	up	scaffold239	865938	869177	3240	GO:0005618,cell wall; GO:0005576,extracellular region; GO:0004650,polygalacturonase activity; GO:0005975,carbohydrate metabolic process; GO:0071555,cell wall organization; GO:0009835,fruit ripening	K01184: E3.2.1.15; polygalacturonase [EC:3.2.1.15]
Pgr010793.1	4	228	5.802	2.20568e-12	7.12552e-10	up	scaffold239	880811	884081	3271	GO:0005618,cell wall; GO:0005576,extracellular region; GO:0004650,polygalacturonase activity; GO:0005975,carbohydrate metabolic process; GO:0071555,cell wall organization; GO:0009835,fruit ripening	K01184: E3.2.1.15; polygalacturonase [EC:3.2.1.15]
Pgr010803.1	21	55	1.435	0.000442444	0.0211194	up	scaffold239	959819	968700	8882	GO:0043231,intracellular membrane-bounded organelle; GO:0052638,indole-3-butyrate beta-glucosyltransferase activity; GO:0080043,quercetin 3-O-glucosyltransferase activity; GO:0080044,quercetin 7-O-glucosyltransferase activity; GO:0035251,UDP-glucosyltransferase activity; GO:0071475,cellular hyperosmotic salinity response; GO:0071215,cellular response to abscisic acid stimulus; GO:0070301,cellular…	K13691: SGT1; pathogen-inducible salicylic acid glucosyltransferase [EC:2.4.1.-]
Pgr010911.1	145	5	-4.996	3.35099e-09	6.38134e-07	down	scaffold242	240214	243794	3581	GO:0005634,nucleus; GO:0003700,DNA binding transcription factor activity; GO:0000981,RNA polymerase II transcription factor activity, sequence-specific DNA binding; GO:0043565,sequence-specific DNA binding; GO:0001135,transcription factor activity, RNA polymerase II transcription factor recruiting; GO:0044212,transcription regulatory region DNA binding; GO:0030154,cell differentiation; GO:0009813…	K09422: MYBP; transcription factor MYB, plant
Pgr011020.1	123	49	-1.326	0.00131872	0.0497021	down	scaffold242	1440767	1441865	1099	GO:0005737,cytoplasm	--
Pgr011054.1	21	95	2.204	2.92887e-05	0.00206172	up	scaffold242	1726116	1727299	1184	GO:0005886,plasma membrane	--
Pgr011068.3	4	76	4.112	3.13187e-08	4.92684e-06	up	scaffold242	1931695	1933851	2157	GO:0005737,cytoplasm; GO:0016020,membrane; GO:0046914,transition metal ion binding; GO:0055073,cadmium ion homeostasis; GO:0046916,cellular transition metal ion homeostasis; GO:0071585,detoxification of cadmium ion; GO:0030001,metal ion transport	--
Pgr011120.1	4	32	3.076	0.00124089	0.0478656	up	scaffold242	2449040	2451974	2935	GO:0016021,integral component of membrane; GO:0005886,plasma membrane; GO:0005524,ATP binding; GO:0030247,polysaccharide binding; GO:0004674,protein serine/threonine kinase activity; GO:0007166,cell surface receptor signaling pathway; GO:0071215,cellular response to abscisic acid stimulus; GO:0042631,cellular response to water deprivation; GO:0048573,photoperiodism, flowering	--
Pgr011282.2	167	0	-9.86	4.33487e-14	1.91273e-11	down	scaffold246	1055879	1056476	598	GO:0006952,defense response; GO:0009607,response to biotic stimulus	--
Pgr011283.2	2946	1369	-1.105	0.000125516	0.00714059	down	scaffold246	1058931	1059490	560	GO:0006952,defense response; GO:0009607,response to biotic stimulus	--
Pgr011286.1	92	2	-5.572	1.60273e-09	3.22167e-07	down	scaffold246	1062894	1063492	599	GO:0006952,defense response; GO:0009607,response to biotic stimulus	--
Pgr011291.1	759	268	-1.5	1.81498e-05	0.00136244	down	scaffold246	1079155	1079734	580	GO:0006952,defense response; GO:0009607,response to biotic stimulus	--
Pgr011496.1	20	118	2.598	5.36321e-13	1.98012e-10	up	scaffold248	30799	34903	4105	GO:0005576,extracellular region; GO:0016788,hydrolase activity, acting on ester bonds; GO:0016042,lipid catabolic process	--
Pgr011900.1	40	530	3.719	1.02537e-11	2.94445e-09	up	scaffold262	2534	2869	336	--	--
Pgr011937.1	3	36	3.563	3.60408e-06	0.000316512	up	scaffold262	639478	640610	1133	GO:0005634,nucleus; GO:0003677,DNA binding; GO:0010492,maintenance of shoot apical meristem identity; GO:0009299,mRNA transcription; GO:0010199,organ boundary specification between lateral organs and the meristem; GO:0048441,petal development; GO:0090698,post-embryonic plant morphogenesis; GO:0006355,regulation of transcription, DNA-templated; GO:0009416,response to light stimulus; GO:0048834,spe…	--
Pgr011942.1	7	37	2.378	0.00125302	0.0481281	up	scaffold262	699432	700518	1087	GO:0031225,anchored component of membrane; GO:0046658,anchored component of plasma membrane; GO:0008289,lipid binding; GO:0006869,lipid transport	--
Pgr011992.1	5	142	4.899	2.60892e-19	2.62211e-16	up	scaffold262	1312027	1316942	4916	GO:0016020,membrane; GO:0003885,D-arabinono-1,4-lactone oxidase activity; GO:0050660,flavin adenine dinucleotide binding; GO:0050105,L-gulonolactone oxidase activity; GO:0019853,L-ascorbic acid biosynthetic process	--
Pgr012071.1	11109	25820	1.217	6.75018e-07	7.87855e-05	up	scaffold266	269077	271097	2021	GO:0016021,integral component of membrane; GO:0020037,heme binding; GO:0005506,iron ion binding; GO:0004497,monooxygenase activity; GO:0016705,oxidoreductase activity, acting on paired donors, with incorporation or reduction of molecular oxygen	K07418: CYP2J; cytochrome P450 family 2 subfamily J [EC:1.14.14.1]
Pgr012098.1	92	2890	4.98	1.48192e-06	0.000151465	up	scaffold266	467182	467689	508	--	--
Pgr012100.1	8	86	3.501	2.39974e-07	3.03593e-05	up	scaffold266	482647	483178	532	--	--
Pgr012184.1	31	135	2.119	3.76909e-05	0.0025777	up	scaffold266	1059028	1061791	2764	GO:0016021,integral component of membrane; GO:0016020,membrane; GO:0005886,plasma membrane; GO:0015293,symporter activity; GO:0003333,amino acid transmembrane transport; GO:0006865,amino acid transport	K14209: SLC36A, PAT; solute carrier family 36 (proton-coupled amino acid transporter)
Pgr012445.1	380	900	1.243	0.00055109	0.0250497	up	scaffold28	520259	522541	2283	GO:0005634,nucleus; GO:0003700,DNA binding transcription factor activity; GO:0009734,auxin-activated signaling pathway; GO:0009733,response to auxin; GO:0006351,transcription, DNA-templated	--
Pgr012508.1	87	22	-1.978	0.000149795	0.0084422	down	scaffold289	32382	39547	7166	GO:0004842,ubiquitin-protein transferase activity; GO:0009877,nodulation	--
Pgr012573.1	63	182	1.53	2.91163e-07	3.65794e-05	up	scaffold289	688819	691028	2210	GO:0005789,endoplasmic reticulum membrane; GO:0016021,integral component of membrane; GO:0102811,geraniol 10-hydroxylase activity; GO:0020037,heme binding; GO:0005506,iron ion binding; GO:0016709,oxidoreductase activity, acting on paired donors, with incorporation or reduction of molecular oxygen, NAD(P)H as one donor, and incorporation of one atom of oxygen; GO:0016099,monoterpenoid biosynthetic…	K20556: CYP76C; cytochrome P450 family 76 subfamily C
Pgr012711.1	46	8	-2.611	0.000109167	0.00632992	down	scaffold3	345616	354207	8592	GO:0016021,integral component of membrane; GO:0005886,plasma membrane; GO:0008381,mechanosensitive ion channel activity; GO:0006820,anion transport; GO:0050982,detection of mechanical stimulus; GO:0010150,leaf senescence; GO:0097468,programmed cell death in response to reactive oxygen species	K22048: MSL4S; mechanosensitive ion channel protein 4/5/6/7/8/9/10
Pgr012796.1	11	167	3.898	1.02903e-14	5.03142e-12	up	scaffold3	1283680	1286053	2374	--	--
Pgr013051.1	60	12	-2.297	0.000804067	0.0341464	down	scaffold30	159043	160296	1254	--	--
Pgr013087.1	29	111	1.949	2.25386e-05	0.00165793	up	scaffold30	597572	600509	2938	GO:0016021,integral component of membrane; GO:0005524,ATP binding; GO:0005509,calcium ion binding; GO:0009931,calcium-dependent protein serine/threonine kinase activity; GO:0005516,calmodulin binding; GO:0004683,calmodulin-dependent protein kinase activity; GO:0009877,nodulation; GO:0046777,protein autophosphorylation; GO:0009608,response to symbiont	K13412: CPK; calcium-dependent protein kinase [EC:2.7.11.1]
Pgr013396.1	47	154	1.726	7.88276e-06	0.000639493	up	scaffold311	364464	372339	7876	--	K18195: RGL4, rhiE; rhamnogalacturonan endolyase [EC:4.2.2.23]
Pgr013401.1	3	30	3.288	1.42176e-05	0.00109919	up	scaffold311	394822	396528	1707	GO:0046029,mannitol dehydrogenase activity; GO:0008270,zinc ion binding	K00083: E1.1.1.195; cinnamyl-alcohol dehydrogenase [EC:1.1.1.195]
Pgr013509.1	36	571	4.002	9.61226e-25	1.44913e-21	up	scaffold311	1445124	1447364	2241	GO:0005576,extracellular region; GO:0016788,hydrolase activity, acting on ester bonds; GO:0016042,lipid catabolic process	--
Pgr013562.1	11	75	2.808	0.000786704	0.0336265	up	scaffold311	1919956	1921661	1706	GO:0009507,chloroplast; GO:0004161,dimethylallyltranstransferase activity; GO:0004311,farnesyltranstransferase activity; GO:0004337,geranyltranstransferase activity; GO:0046872,metal ion binding; GO:0016117,carotenoid biosynthetic process; GO:0045337,farnesyl diphosphate biosynthetic process; GO:0033384,geranyl diphosphate biosynthetic process; GO:0033386,geranylgeranyl diphosphate biosynthetic p…	--
Pgr013601.1	20	1	-3.973	0.000913547	0.0377328	down	scaffold311	2342827	2345599	2773	GO:0048046,apoplast; GO:0005507,copper ion binding; GO:0052716,hydroquinone:oxygen oxidoreductase activity; GO:0016722,oxidoreductase activity, oxidizing metal ions; GO:0046274,lignin catabolic process	K05909: E1.10.3.2; laccase [EC:1.10.3.2]
Pgr013676.1	475	125	-1.922	0.000356403	0.0177134	down	scaffold311	2929818	2933005	3188	GO:0005576,extracellular region; GO:0016298,lipase activity; GO:0016042,lipid catabolic process	--
Pgr013726.1	16	235	3.909	1.67985e-06	0.000168834	up	scaffold311	3375810	3382687	6878	GO:0005789,endoplasmic reticulum membrane; GO:0016021,integral component of membrane; GO:0031966,mitochondrial membrane; GO:0042170,plastid membrane; GO:0004420,hydroxymethylglutaryl-CoA reductase (NADPH) activity; GO:0050661,NADP binding; GO:0015936,coenzyme A metabolic process; GO:0008299,isoprenoid biosynthetic process	K00021: HMGCR; hydroxymethylglutaryl-CoA reductase (NADPH) [EC:1.1.1.34]
Pgr013789.1	82	193	1.243	0.000864176	0.0361058	up	scaffold311	3839919	3842963	3045	GO:0005789,endoplasmic reticulum membrane; GO:0016021,integral component of membrane; GO:0016020,membrane; GO:0016711,flavonoid 3'-monooxygenase activity; GO:0020037,heme binding; GO:0005506,iron ion binding; GO:0009813,flavonoid biosynthetic process; GO:0009733,response to auxin; GO:0044550,secondary metabolite biosynthetic process	K20623: CYP92A6; typhasterol/6-deoxotyphasterol 2alpha-hydroxylase
Pgr013869.1	73	24	-1.598	0.000637841	0.0282823	down	scaffold319	7769	10958	3190	GO:0004190,aspartic-type endopeptidase activity; GO:0030163,protein catabolic process; GO:0006508,proteolysis	--
Pgr013886.1	22	136	2.636	5.08375e-06	0.000431784	up	scaffold319	176477	177841	1365	GO:0005576,extracellular region; GO:0004190,aspartic-type endopeptidase activity	K01381: PEP4; saccharopepsin [EC:3.4.23.25]
Pgr013918.1	433	31	-3.793	9.95523e-09	1.68318e-06	down	scaffold319	433031	434563	1533	GO:0005737,cytoplasm; GO:0045431,flavonol synthase activity; GO:0031418,L-ascorbic acid binding; GO:0046872,metal ion binding; GO:0045486,naringenin 3-dioxygenase activity	K05278: FLS; flavonol synthase [EC:1.14.11.23]
Pgr013924.1	0	48	8.003	7.62617e-07	8.67704e-05	up	scaffold319	521305	523306	2002	GO:0016021,integral component of membrane; GO:0020037,heme binding; GO:0005506,iron ion binding; GO:0004497,monooxygenase activity; GO:0016705,oxidoreductase activity, acting on paired donors, with incorporation or reduction of molecular oxygen	K20667: CYP716A; beta-amyrin 28-monooxygenase [EC:1.14.13.201]
Pgr014089.1	141	1	-6.773	2.06076e-12	6.77839e-10	down	scaffold319	1924114	1924844	731	GO:0009055,electron transfer activity; GO:0046872,metal ion binding	--
Pgr014092.1	41	1	-4.987	4.36796e-05	0.00290518	down	scaffold319	1941630	1942360	731	GO:0009055,electron transfer activity; GO:0046872,metal ion binding	--
Pgr014266.1	139	2	-6.145	7.95339e-12	2.32072e-09	down	scaffold326	330451	332138	1688	GO:0047180,salutaridinol 7-O-acetyltransferase activity; GO:0009820,alkaloid metabolic process	K00485: FMO; dimethylaniline monooxygenase (N-oxide forming) [EC:1.14.13.8]
Pgr014291.1	229	48	-2.237	0.000340892	0.0171066	down	scaffold326	443682	447178	3497	GO:0016021,integral component of membrane; GO:0005886,plasma membrane; GO:0015171,amino acid transmembrane transporter activity; GO:0003333,amino acid transmembrane transport	--
Pgr014452.1	35	147	2.089	6.64845e-05	0.00417629	up	scaffold326	1692574	1697175	4602	GO:0016021,integral component of membrane; GO:0050660,flavin adenine dinucleotide binding; GO:0004506,squalene monooxygenase activity	K00511: SQLE, ERG1; squalene monooxygenase [EC:1.14.14.17]
Pgr014486.1	4	46	3.419	0.000347695	0.0173761	up	scaffold326	1950593	1959329	8737	GO:0016021,integral component of membrane; GO:0020037,heme binding; GO:0005506,iron ion binding; GO:0004497,monooxygenase activity; GO:0016705,oxidoreductase activity, acting on paired donors, with incorporation or reduction of molecular oxygen	--
Pgr014549.1	635	254	-1.319	7.97551e-05	0.00485808	down	scaffold326	2517125	2519829	2705	GO:0016021,integral component of membrane; GO:0010295,(+)-abscisic acid 8'-hydroxylase activity; GO:0020037,heme binding; GO:0005506,iron ion binding; GO:0046345,abscisic acid catabolic process; GO:0016132,brassinosteroid biosynthetic process; GO:0010268,brassinosteroid homeostasis; GO:0007275,multicellular organism development; GO:0016125,sterol metabolic process	K09843: E1.14.13.93; (+)-abscisic acid 8'-hydroxylase [EC:1.14.13.93]
Pgr014553.1	14	133	3.205	8.77681e-08	1.28049e-05	up	scaffold326	2538518	2542080	3563	GO:0005794,Golgi apparatus; GO:0000139,Golgi membrane; GO:0016021,integral component of membrane; GO:0015020,glucuronosyltransferase activity; GO:0080116,glucuronoxylan glucuronosyltransferase activity; GO:0046872,metal ion binding; GO:0071555,cell wall organization; GO:0010417,glucuronoxylan biosynthetic process; GO:0009834,plant-type secondary cell wall biogenesis; GO:0045492,xylan biosynthetic…	K20890: GUX; xylan alpha-glucuronosyltransferase [EC:2.4.1.-]
Pgr014711.2	38	558	3.877	9.03407e-24	1.25719e-20	up	scaffold33	679211	681388	2178	GO:0005576,extracellular region; GO:0016788,hydrolase activity, acting on ester bonds; GO:0016042,lipid catabolic process	--
Pgr014716.1	93	341	1.875	0.000273068	0.0141549	up	scaffold33	700568	701298	731	GO:0005576,extracellular region; GO:0009740,gibberellic acid mediated signaling pathway; GO:0009750,response to fructose; GO:0009749,response to glucose; GO:0080167,response to karrikin; GO:0009744,response to sucrose	--
Pgr014718.1	210	16	-3.738	1.13795e-07	1.55959e-05	down	scaffold33	720491	723300	2810	GO:0005634,nucleus; GO:0003677,DNA binding; GO:0006355,regulation of transcription, DNA-templated; GO:0006351,transcription, DNA-templated	K09422: MYBP; transcription factor MYB, plant
Pgr014812.2	12	58	2.32	0.000946064	0.0387223	up	scaffold33	1372010	1376906	4897	--	--
Pgr014817.1	75	30	-1.328	9.0814e-05	0.00543302	down	scaffold33	1415483	1417629	2147	--	--
Pgr014941.1	59	304	2.363	1.59345e-06	0.000161045	up	scaffold331	243506	245546	2041	GO:0005618,cell wall; GO:0042807,central vacuole; GO:0009507,chloroplast; GO:0009941,chloroplast envelope; GO:0005794,Golgi apparatus; GO:0005887,integral component of plasma membrane; GO:0009505,plant-type cell wall; GO:0009705,plant-type vacuole membrane; GO:0005886,plasma membrane; GO:0009506,plasmodesma; GO:0000326,protein storage vacuole; GO:0005774,vacuolar membrane; GO:0005773,vacuole; GO:…	K09873: TIP; aquaporin TIP
Pgr015067.1	4	43	3.491	7.6182e-05	0.00468779	up	scaffold331	1968381	1968761	381	GO:0005829,cytosol; GO:0050821,protein stabilization; GO:0050826,response to freezing; GO:0009414,response to water deprivation	--
Pgr015286.1	107	39	-1.449	0.000808724	0.0341837	down	scaffold335	1165486	1170049	4564	GO:0016021,integral component of membrane; GO:0005886,plasma membrane; GO:0005524,ATP binding; GO:0004675,transmembrane receptor protein serine/threonine kinase activity; GO:0007166,cell surface receptor signaling pathway; GO:0006468,protein phosphorylation	--
Pgr015288.1	372	1380	1.894	9.01589e-06	0.000715379	up	scaffold335	1180763	1182312	1550	GO:0003854,3-beta-hydroxy-delta5-steroid dehydrogenase activity; GO:0042742,defense response to bacterium; GO:0009809,lignin biosynthetic process; GO:0006694,steroid biosynthetic process	--
Pgr015353.1	1180	416	-1.504	6.50132e-08	9.72029e-06	down	scaffold335	1663932	1665945	2014	--	--
Pgr015355.1	10	52	2.389	6.20411e-05	0.0039382	up	scaffold335	1677863	1678711	849	GO:0009055,electron transfer activity; GO:0046872,metal ion binding	--
Pgr015365.1	26	136	2.427	1.34432e-06	0.000139771	up	scaffold335	1782020	1785143	3124	GO:0016021,integral component of membrane; GO:0004872,NA; GO:0009788,negative regulation of abscisic acid-activated signaling pathway; GO:0009725,response to hormone; GO:0009651,response to salt stress; GO:0009744,response to sucrose	--
Pgr015409.2	17	82	2.259	5.37497e-06	0.000453622	up	scaffold335	2092302	2097138	4837	GO:0016021,integral component of membrane; GO:0005249,voltage-gated potassium channel activity; GO:0034765,regulation of ion transmembrane transport	K21867: AKT, KAT, GORK, SKOR; potassium channel
Pgr015432.1	1851	143	-3.699	1.37642e-41	1.24504e-37	down	scaffold335	2294778	2297973	3196	GO:0016788,hydrolase activity, acting on ester bonds; GO:0010223,secondary shoot formation; GO:1901601,strigolactone biosynthetic process	K21371: UGT75L6, UGTCs2; crocetin glucosyltransferase [EC:2.4.1.271]
Pgr015438.1	2	18	3.12	0.000697322	0.0303982	up	scaffold335	2333550	2334418	869	GO:0005737,cytoplasm; GO:0046914,transition metal ion binding; GO:0046916,cellular transition metal ion homeostasis; GO:0030001,metal ion transport	--
Pgr015441.1	114	396	1.803	0.00114338	0.0451637	up	scaffold335	2344590	2350879	6290	GO:0005887,integral component of plasma membrane; GO:0008271,secondary active sulfate transmembrane transporter activity; GO:0015116,sulfate transmembrane transporter activity; GO:0015293,symporter activity	K17471: SULTR3; sulfate transporter 3
Pgr015447.1	43	208	2.258	6.66137e-09	1.18148e-06	up	scaffold335	2412919	2415035	2117	GO:0005829,cytosol; GO:0004029,aldehyde dehydrogenase (NAD) activity; GO:0050269,coniferyl-aldehyde dehydrogenase activity; GO:0009699,phenylpropanoid biosynthetic process	K12355: REF1; coniferyl-aldehyde dehydrogenase [EC:1.2.1.68]
Pgr015635.1	293	55	-2.406	2.56343e-11	6.92164e-09	down	scaffold34	569060	573223	4164	GO:0009507,chloroplast; GO:0102396,9-cis-10'-apo-beta-carotenal cleavage oxygenase activity; GO:0102251,all-trans-beta-apo-10'-carotenal cleavage oxygenase activity; GO:0046872,metal ion binding; GO:0016702,oxidoreductase activity, acting on single donors with incorporation of molecular oxygen, incorporation of two atoms of oxygen; GO:0016121,carotene catabolic process; GO:0010223,secondary shoot…	K17913: CCD8; carlactone synthase / all-trans-10'-apo-beta-carotenal 13,14-cleaving dioxygenase [EC:1.13.11.69 1.13.11.70]
Pgr015668.1	2138	301	-2.826	4.41082e-09	8.14246e-07	down	scaffold34	962897	964344	1448	GO:0005768,endosome; GO:0005794,Golgi apparatus; GO:0005802,trans-Golgi network; GO:0009651,response to salt stress	--
Pgr015694.1	20	1	-4.958	0.000616577	0.0274741	down	scaffold34	1188570	1193045	4476	GO:0016020,membrane; GO:0051213,dioxygenase activity; GO:0046872,metal ion binding	--
Pgr015774.1	702	94	-2.895	1.77361e-05	0.00134253	down	scaffold34	1893227	1897663	4437	GO:0005576,extracellular region; GO:0005765,lysosomal membrane; GO:0009505,plant-type cell wall; GO:0004566,beta-glucuronidase activity	K07964: HPSE; heparanase [EC:3.2.1.166]
Pgr015910.1	7098	2707	-1.391	0.000183989	0.010056	down	scaffold34	3320637	3322689	2053	GO:0016021,integral component of membrane; GO:0020037,heme binding; GO:0005506,iron ion binding; GO:0004497,monooxygenase activity; GO:0016705,oxidoreductase activity, acting on paired donors, with incorporation or reduction of molecular oxygen	K20667: CYP716A; beta-amyrin 28-monooxygenase [EC:1.14.13.201]
Pgr015993.1	172	413	1.269	3.15751e-06	0.000291442	up	scaffold34	4261719	4265897	4179	GO:0008289,lipid binding; GO:0006869,lipid transport	K22285: OSBPL8, ORP8; oxysterol-binding protein-related protein 8
Pgr016250.1	4	53	3.662	1.46094e-05	0.00112468	up	scaffold340	1419013	1422746	3734	--	--
Pgr016268.1	2	29	3.8	1.94286e-05	0.00145241	up	scaffold340	1511433	1513130	1698	GO:0005576,extracellular region; GO:0009505,plant-type cell wall; GO:0009506,plasmodesma; GO:0020037,heme binding; GO:0046872,metal ion binding; GO:0004601,peroxidase activity; GO:0042744,hydrogen peroxide catabolic process; GO:0009664,plant-type cell wall organization; GO:0006979,response to oxidative stress	K00430: E1.11.1.7; peroxidase [EC:1.11.1.7]
Pgr016278.1	0	15	5.359	0.000375989	0.0185325	up	scaffold340	1599793	1601404	1612	--	--
Pgr016299.1	1	15	4.436	0.00116923	0.0455781	up	scaffold343	154508	154981	474	GO:0005634,nucleus; GO:0003677,DNA binding; GO:0003700,DNA binding transcription factor activity; GO:0009873,ethylene-activated signaling pathway; GO:0010200,response to chitin; GO:0006351,transcription, DNA-templated	--
Pgr016307.1	269	108	-1.325	0.00043042	0.0207214	down	scaffold343	269903	273035	3133	GO:0016021,integral component of membrane; GO:0005886,plasma membrane; GO:0015171,amino acid transmembrane transporter activity; GO:0032973,amino acid export across plasma membrane; GO:0080144,amino acid homeostasis; GO:0043090,amino acid import	--
Pgr016360.1	16	1	-4.632	0.00115527	0.045495	down	scaffold343	991392	997491	6100	GO:0016021,integral component of membrane; GO:0016020,membrane; GO:0005886,plasma membrane; GO:0009506,plasmodesma; GO:0090406,pollen tube; GO:0005524,ATP binding; GO:0004674,protein serine/threonine kinase activity	--
Pgr016467.1	485	222	-1.127	6.17697e-05	0.0039382	down	scaffold346	509331	513509	4179	GO:0005576,extracellular region; GO:0050660,flavin adenine dinucleotide binding; GO:0046593,mandelonitrile lyase activity; GO:0016614,oxidoreductase activity, acting on CH-OH group of donors; GO:0007267,cell-cell signaling; GO:0009553,embryo sac development; GO:0010430,fatty acid omega-oxidation	--
Pgr016643.1	9	137	3.91	6.18211e-18	4.77146e-15	up	scaffold354	615651	617331	1681	--	--
Pgr016667.1	2191	392	-2.483	4.1787e-13	1.60844e-10	down	scaffold354	772515	773291	777	GO:0006952,defense response; GO:0009607,response to biotic stimulus	--
Pgr016668.1	151	12	-3.648	8.06907e-13	2.80726e-10	down	scaffold354	774933	775803	871	GO:0006952,defense response; GO:0009607,response to biotic stimulus	--
Pgr016669.2	392	34	-3.521	8.37428e-10	1.8058e-07	down	scaffold354	777288	778059	772	GO:0006952,defense response; GO:0009607,response to biotic stimulus	--
Pgr016671.1	256	30	-3.079	2.26294e-10	5.45851e-08	down	scaffold354	786825	787776	952	GO:0006952,defense response; GO:0009607,response to biotic stimulus	--
Pgr016672.1	260	6	-5.547	1.02095e-16	5.95808e-14	down	scaffold354	790291	791162	872	GO:0006952,defense response; GO:0009607,response to biotic stimulus	--
Pgr016673.2	540	101	-2.409	6.05234e-05	0.00388273	down	scaffold354	792546	793322	777	GO:0006952,defense response; GO:0009607,response to biotic stimulus	--
Pgr016674.1	135	50	-1.415	0.000171438	0.00954302	down	scaffold354	800276	801104	829	GO:0006952,defense response; GO:0009607,response to biotic stimulus	--
Pgr016677.1	278	71	-1.977	2.46951e-10	5.87841e-08	down	scaffold354	812363	813294	932	GO:0006952,defense response; GO:0009607,response to biotic stimulus	--
Pgr016679.1	38	6	-2.616	0.00011176	0.00645956	down	scaffold354	819332	819908	577	GO:0006952,defense response; GO:0009607,response to biotic stimulus	--
Pgr016681.1	685	177	-1.949	6.81099e-07	7.89856e-05	down	scaffold354	831914	832682	769	GO:0006952,defense response; GO:0009607,response to biotic stimulus	--
Pgr016683.1	596	238	-1.325	0.00105575	0.0422555	down	scaffold354	835127	835944	818	GO:0006952,defense response; GO:0009607,response to biotic stimulus	--
Pgr016684.1	157	42	-1.884	0.00107165	0.0427974	down	scaffold354	838777	839606	830	GO:0006952,defense response; GO:0009607,response to biotic stimulus	--
Pgr016685.1	292	52	-2.487	1.20588e-14	5.74095e-12	down	scaffold354	840618	841452	835	GO:0006952,defense response; GO:0009607,response to biotic stimulus	--
Pgr016686.1	159	31	-2.343	9.70399e-08	1.37008e-05	down	scaffold354	842494	843381	888	GO:0006952,defense response; GO:0009607,response to biotic stimulus	--
Pgr016687.1	593	226	-1.389	5.56744e-06	0.000464036	down	scaffold354	845793	846955	1163	GO:0006952,defense response; GO:0009607,response to biotic stimulus	--
Pgr016688.1	1119	200	-2.485	2.58187e-26	5.18985e-23	down	scaffold354	853625	854646	1022	GO:0006952,defense response; GO:0009607,response to biotic stimulus	--
Pgr016689.2	436	119	-1.881	4.78089e-08	7.2076e-06	down	scaffold354	862144	862705	562	GO:0006952,defense response; GO:0009607,response to biotic stimulus	--
Pgr016702.1	33	125	1.929	5.00062e-05	0.00326593	up	scaffold354	955140	956014	875	GO:0006952,defense response; GO:0009607,response to biotic stimulus	--
Pgr016703.1	1	29	5.436	2.46416e-05	0.00179755	up	scaffold354	960018	961201	1184	GO:0006952,defense response; GO:0009607,response to biotic stimulus	--
Pgr016704.1	1160	2687	1.212	0.000801751	0.0341282	up	scaffold354	967096	967821	726	GO:0006952,defense response; GO:0009607,response to biotic stimulus	--
Pgr016805.1	6	77	3.722	4.48763e-08	6.82233e-06	up	scaffold36	787126	788210	1085	GO:0031225,anchored component of membrane; GO:0046658,anchored component of plasma membrane; GO:0008289,lipid binding; GO:0006869,lipid transport	--
Pgr016861.1	10	189	4.259	7.09447e-23	9.16758e-20	up	scaffold36	1525667	1528222	2556	GO:0016021,integral component of membrane; GO:0005886,plasma membrane; GO:0051536,iron-sulfur cluster binding	--
Pgr016886.1	8	138	4.167	2.01207e-09	3.95655e-07	up	scaffold36	1753295	1754812	1518	--	--
Pgr016900.1	18	59	1.738	0.000491422	0.0225779	up	scaffold36	1966064	1967447	1384	GO:0005737,cytoplasm; GO:0047501,(+)-neomenthol dehydrogenase activity; GO:0006952,defense response	K15095: E1.1.1.208; (+)-neomenthol dehydrogenase [EC:1.1.1.208]
Pgr016957.1	25	227	3.176	1.2243e-17	8.20329e-15	up	scaffold36	2625399	2626572	1174	GO:0005634,nucleus; GO:0003700,DNA binding transcription factor activity; GO:0000981,RNA polymerase II transcription factor activity, sequence-specific DNA binding; GO:0043565,sequence-specific DNA binding; GO:0001135,transcription factor activity, RNA polymerase II transcription factor recruiting; GO:0044212,transcription regulatory region DNA binding; GO:0030154,cell differentiation; GO:0006952…	K09422: MYBP; transcription factor MYB, plant
Pgr017012.1	0	17	5.574	0.00011809	0.00680369	up	scaffold36	3172697	3176378	3682	GO:0016021,integral component of membrane; GO:0005886,plasma membrane; GO:0005524,ATP binding; GO:0005516,calmodulin binding; GO:0030246,carbohydrate binding; GO:0004674,protein serine/threonine kinase activity; GO:0006468,protein phosphorylation; GO:0048544,recognition of pollen	--
Pgr017032.1	2147	9451	2.138	1.33902e-07	1.7812e-05	up	scaffold36	3358758	3361118	2361	GO:0050662,coenzyme binding; GO:0016491,oxidoreductase activity; GO:0009813,flavonoid biosynthetic process	K08695: ANR; anthocyanidin reductase [EC:1.3.1.77]
Pgr017088.1	219	946	2.111	0.00116667	0.0455781	up	scaffold36	3918742	3921387	2646	GO:0009507,chloroplast; GO:0004834,tryptophan synthase activity	K01696: trpB; tryptophan synthase beta chain [EC:4.2.1.20]
Pgr017158.1	6	108	4.114	1.31604e-06	0.000137622	up	scaffold360	1051345	1055158	3814	GO:0005789,endoplasmic reticulum membrane; GO:0016021,integral component of membrane; GO:0047957,4'-methoxyisoflavone 2'-hydroxylase activity; GO:0020037,heme binding; GO:0005506,iron ion binding	K13260: CYP81E1_7; isoflavone/4'-methoxyisoflavone 2'-hydroxylase [EC:1.14.13.89 1.14.13.53]
Pgr017338.1	94	14	-2.755	5.44311e-09	9.84713e-07	down	scaffold369	451124	453890	2767	GO:0016021,integral component of membrane; GO:0005886,plasma membrane; GO:0005524,ATP binding; GO:0030246,carbohydrate binding; GO:0004674,protein serine/threonine kinase activity; GO:0006952,defense response; GO:0006468,protein phosphorylation	--
Pgr017395.1	115	287	1.314	0.000447795	0.0212318	up	scaffold369	972373	973384	1012	--	--
Pgr017541.1	0	10	5.736	0.000542524	0.0247224	up	scaffold39	309821	311221	1401	GO:0005783,endoplasmic reticulum; GO:0005789,endoplasmic reticulum membrane; GO:0016021,integral component of membrane; GO:0102336,3-oxo-arachidoyl-CoA synthase activity; GO:0102337,3-oxo-cerotoyl-CoA synthase activity; GO:0102338,3-oxo-lignoceronyl-CoA synthase activity; GO:0102756,very-long-chain 3-ketoacyl-CoA synthase activity; GO:0006633,fatty acid biosynthetic process; GO:0009409,response t…	K15397: KCS; 3-ketoacyl-CoA synthase [EC:2.3.1.199]
Pgr017606.1	26	456	4.124	2.6097e-29	7.86867e-26	up	scaffold39	1221425	1222179	755	--	--
Pgr017738.1	246	86	-1.512	9.80617e-05	0.0057975	down	scaffold397	440313	442477	2165	GO:0016021,integral component of membrane; GO:0016020,membrane; GO:0016711,flavonoid 3'-monooxygenase activity; GO:0020037,heme binding; GO:0005506,iron ion binding; GO:0016709,oxidoreductase activity, acting on paired donors, with incorporation or reduction of molecular oxygen, NAD(P)H as one donor, and incorporation of one atom of oxygen; GO:0009813,flavonoid biosynthetic process; GO:0044550,se…	--
Pgr017824.1	18	99	2.451	8.4207e-05	0.00507796	up	scaffold397	1240196	1244676	4481	GO:0005789,endoplasmic reticulum membrane; GO:0016021,integral component of membrane; GO:0102811,geraniol 10-hydroxylase activity; GO:0020037,heme binding; GO:0005506,iron ion binding; GO:0016709,oxidoreductase activity, acting on paired donors, with incorporation or reduction of molecular oxygen, NAD(P)H as one donor, and incorporation of one atom of oxygen; GO:0016099,monoterpenoid biosynthetic…	K20556: CYP76C; cytochrome P450 family 76 subfamily C
Pgr017930.2	29	4	-2.759	6.19527e-05	0.0039382	down	scaffold397	2179428	2181062	1635	GO:0016021,integral component of membrane; GO:0020037,heme binding; GO:0005506,iron ion binding; GO:0016709,oxidoreductase activity, acting on paired donors, with incorporation or reduction of molecular oxygen, NAD(P)H as one donor, and incorporation of one atom of oxygen; GO:0035336,long-chain fatty-acyl-CoA metabolic process	K15398: CYP86A4S; fatty acid omega-hydroxylase [EC:1.14.-.-]
Pgr017932.1	27	236	3.148	4.56266e-12	1.39904e-09	up	scaffold397	2193403	2195571	2169	GO:0009507,chloroplast; GO:0009941,chloroplast envelope; GO:0009706,chloroplast inner membrane; GO:0005886,plasma membrane; GO:0016491,oxidoreductase activity; GO:0015031,protein transport	K19329: WWOX; WW domain-containing oxidoreductase
Pgr017965.1	222	82	-1.434	0.000453598	0.0214257	down	scaffold397	2493738	2494397	660	GO:0005737,cytoplasm; GO:0046914,transition metal ion binding; GO:0046916,cellular transition metal ion homeostasis; GO:0030001,metal ion transport	--
Pgr018028.1	13	115	3.197	8.38469e-10	1.8058e-07	up	scaffold397	3149748	3153220	3473	GO:0009570,chloroplast stroma; GO:0004315,3-oxoacyl-[acyl-carrier-protein] synthase activity; GO:0006633,fatty acid biosynthetic process	K09458: fabF; 3-oxoacyl-[acyl-carrier-protein] synthase II [EC:2.3.1.179]
Pgr018099.1	2	198	6.357	2.36324e-12	7.37127e-10	up	scaffold397	3804590	3806945	2356	GO:0008810,cellulase activity; GO:0030245,cellulose catabolic process; GO:0009835,fruit ripening	K01179: E3.2.1.4; endoglucanase [EC:3.2.1.4]
Pgr018121.1	61	20	-1.592	7.13144e-05	0.00444879	down	scaffold397	3931733	3937401	5669	GO:0005576,extracellular region; GO:0004252,serine-type endopeptidase activity	K15333: TRM3, TARBP1; tRNA guanosine-2'-O-methyltransferase [EC:2.1.1.34]
Pgr018256.1	53	174	1.705	1.59164e-06	0.000161045	up	scaffold397	5032172	5034984	2813	GO:0005576,extracellular region; GO:0009505,plant-type cell wall; GO:0052793,pectin acetylesterase activity; GO:0071555,cell wall organization	K19882: NOTUM; O-palmitoleoyl-L-serine hydrolase [EC:3.1.1.98]
Pgr018309.1	908	373	-1.283	0.000748344	0.032311	down	scaffold397	5377019	5377285	267	--	--
Pgr018367.1	6	50	3.062	1.09469e-05	0.00085362	up	scaffold398	4282	8481	4200	--	--
Pgr018380.1	5	39	2.955	3.77586e-05	0.0025777	up	scaffold398	207161	208940	1780	--	--
Pgr018650.1	611	1656	1.438	0.000366927	0.0181368	up	scaffold4	2885226	2888736	3511	GO:0009881,photoreceptor activity; GO:0018298,protein-chromophore linkage	--
Pgr018661.1	22	79	1.845	0.000470631	0.0220005	up	scaffold4	2977941	2979976	2036	GO:0071944,cell periphery; GO:0005618,cell wall; GO:0005576,extracellular region; GO:0045330,aspartyl esterase activity; GO:0030599,pectinesterase activity; GO:0046910,pectinesterase inhibitor activity; GO:0042545,cell wall modification; GO:0045490,pectin catabolic process; GO:0009741,response to brassinosteroid; GO:0009409,response to cold; GO:0009620,response to fungus	K01051: E3.1.1.11; pectinesterase [EC:3.1.1.11]
Pgr018675.1	98	19	-2.363	1.63949e-05	0.00125147	down	scaffold40	35679	37420	1742	--	--
Pgr018679.1	368	170	-1.111	9.09322e-05	0.00543302	down	scaffold40	79623	85329	5707	GO:0016021,integral component of membrane; GO:0005886,plasma membrane; GO:0015112,nitrate transmembrane transporter activity; GO:0015386,potassium:proton antiporter activity; GO:0015293,symporter activity; GO:1902600,proton transmembrane transport; GO:0010150,leaf senescence; GO:0015706,nitrate transport; GO:0055075,potassium ion homeostasis; GO:0010167,response to nitrate	K14638: SLC15A3_4, PHT; solute carrier family 15 (peptide/histidine transporter), member 3/4
Pgr018700.1	10	99	3.36	4.40613e-10	1.03521e-07	up	scaffold40	228200	230182	1983	GO:0005634,nucleus; GO:0003680,AT DNA binding; GO:0003700,DNA binding transcription factor activity; GO:0006351,transcription, DNA-templated	--
Pgr018759.1	6	27	2.241	0.000474499	0.0220672	up	scaffold40	815528	817200	1673	GO:0005737,cytoplasm; GO:0005768,endosome; GO:0005794,Golgi apparatus; GO:0000139,Golgi membrane; GO:0016021,integral component of membrane; GO:0005802,trans-Golgi network; GO:0008757,S-adenosylmethionine-dependent methyltransferase activity; GO:0032259,methylation	--
Pgr018821.3	50	197	1.98	0.000100256	0.00585076	up	scaffold40	1399244	1400887	1644	GO:0016021,integral component of membrane; GO:0018685,alkane 1-monooxygenase activity; GO:0070330,aromatase activity; GO:0020037,heme binding; GO:0005506,iron ion binding; GO:0006631,fatty acid metabolic process	K15398: CYP86A4S; fatty acid omega-hydroxylase [EC:1.14.-.-]
Pgr018857.1	107	49	-1.137	0.00040525	0.0197611	down	scaffold40	1732855	1734120	1266	GO:0016021,integral component of membrane	--
Pgr018868.1	1151	11236	3.288	1.25943e-45	2.27843e-41	up	scaffold40	1906206	1910052	3847	GO:0009506,plasmodesma; GO:0005516,calmodulin binding; GO:0051087,chaperone binding; GO:0006914,autophagy; GO:0050832,defense response to fungus; GO:0009817,defense response to fungus, incompatible interaction; GO:0012502,induction of programmed cell death; GO:0010508,positive regulation of autophagy; GO:0006457,protein folding; GO:0009408,response to heat; GO:0009644,response to high light inten…	--
Pgr018906.1	192	35	-2.449	0.000182362	0.00999729	down	scaffold405	247790	249078	1289	--	--
Pgr018907.1	243	53	-2.204	0.00031567	0.0160416	down	scaffold405	256429	257658	1230	--	--
Pgr019210.1	113	18	-2.642	2.77448e-05	0.00196835	down	scaffold415	280303	285527	5225	--	--
Pgr019216.1	137	1725	3.66	5.28831e-25	9.56708e-22	up	scaffold415	334098	334481	384	--	--
Pgr019219.1	2	19	3.476	0.000448319	0.0212318	up	scaffold415	376451	377085	635	--	--
Pgr019221.1	23	294	3.697	2.14392e-16	1.17533e-13	up	scaffold415	382143	383847	1705	--	--
Pgr019246.1	5	62	3.714	2.58908e-05	0.00185135	up	scaffold417	11074	14730	3657	--	--
Pgr019287.1	7	40	2.506	0.000969399	0.0392335	up	scaffold418	47457	49531	2075	--	--
Pgr019386.1	311	143	-1.116	0.000460874	0.0216002	down	scaffold42	352801	357894	5094	GO:0009734,auxin-activated signaling pathway; GO:0010305,leaf vascular tissue pattern formation; GO:0010087,phloem or xylem histogenesis; GO:0009733,response to auxin	--
Pgr019413.1	94	276	1.56	0.00044638	0.0212318	up	scaffold42	714134	716497	2364	GO:0016021,integral component of membrane; GO:0102336,3-oxo-arachidoyl-CoA synthase activity; GO:0102337,3-oxo-cerotoyl-CoA synthase activity; GO:0102338,3-oxo-lignoceronyl-CoA synthase activity; GO:0102756,very-long-chain 3-ketoacyl-CoA synthase activity; GO:0006633,fatty acid biosynthetic process; GO:0009409,response to cold; GO:0009416,response to light stimulus	K15397: KCS; 3-ketoacyl-CoA synthase [EC:2.3.1.199]
Pgr019462.1	240	103	-1.218	0.000981091	0.0396181	down	scaffold424	110749	112286	1538	--	--
Pgr019604.1	19	0	-5.798	0.000750151	0.0323119	down	scaffold43	786764	789454	2691	GO:0016021,integral component of membrane; GO:0005886,plasma membrane	--
Pgr019702.1	218	1081	2.313	5.62934e-07	6.70002e-05	up	scaffold43	1578452	1582091	3640	GO:0016021,integral component of membrane; GO:0005886,plasma membrane; GO:0005524,ATP binding; GO:0004675,transmembrane receptor protein serine/threonine kinase activity; GO:0007166,cell surface receptor signaling pathway; GO:0006468,protein phosphorylation	--
Pgr019741.1	44	118	1.413	0.000824512	0.034689	up	scaffold43	1943332	1946457	3126	GO:0005615,extracellular space; GO:0005507,copper ion binding; GO:0016491,oxidoreductase activity	--
Pgr019826.1	10	172	4.07	7.57406e-18	5.48089e-15	up	scaffold43	2516312	2517030	719	GO:0031225,anchored component of membrane; GO:0008289,lipid binding	--
Pgr019918.2	0	22	6.889	1.81044e-06	0.000179959	up	scaffold448	203444	205610	2167	--	K18207: POMGNT2, GTDC2; protein O-mannose beta-1,4-N-acetylglucosaminyltransferase [EC:2.4.1.312]
Pgr019950.1	77	29	-1.41	0.000124673	0.00711499	down	scaffold448	688942	699655	10714	GO:0005887,integral component of plasma membrane; GO:0015271,outward rectifier potassium channel activity; GO:0055075,potassium ion homeostasis; GO:0006813,potassium ion transport; GO:0034765,regulation of ion transmembrane transport; GO:0042391,regulation of membrane potential	K21867: AKT, KAT, GORK, SKOR; potassium channel
Pgr020027.1	1	63	6.506	1.01047e-06	0.000110791	up	scaffold448	1637219	1638855	1637	--	--
Pgr020096.1	10	74	2.867	4.48812e-05	0.00295253	up	scaffold448	2294717	2299873	5157	--	--
Pgr020119.1	303	127	-1.256	1.66095e-07	2.17741e-05	down	scaffold448	2742024	2746277	4254	GO:0005768,endosome; GO:0005887,integral component of plasma membrane; GO:0005773,vacuole; GO:0015301,anion:anion antiporter activity; GO:0005452,inorganic anion exchanger activity; GO:0051453,regulation of intracellular pH; GO:0010036,response to boron-containing substance	--
Pgr020233.4	153	337	1.141	4.22479e-08	6.53253e-06	up	scaffold448	4590429	4606091	15663	--	--
Pgr020324.1	48	12	-1.944	0.000257335	0.0134163	down	scaffold456	68348	72961	4614	GO:0005634,nucleus; GO:0003677,DNA binding; GO:0003700,DNA binding transcription factor activity; GO:0090603,sieve element differentiation; GO:0090602,sieve element enucleation; GO:0006351,transcription, DNA-templated	--
Pgr020614.1	134	35	-1.949	2.27153e-08	3.63666e-06	down	scaffold456	1890683	1891375	693	--	--
Pgr020865.1	4	79	4.387	1.95439e-06	0.000191118	up	scaffold49	1342090	1342367	278	--	--
Pgr020866.1	30	884	4.889	4.50627e-15	2.32923e-12	up	scaffold49	1347483	1354021	6539	--	--
Pgr020868.1	9	52	2.558	0.00059483	0.0268416	up	scaffold49	1371188	1377184	5997	--	--
Pgr020918.1	11699	31179	1.414	1.16251e-07	1.56947e-05	up	scaffold49	1793453	1794941	1489	--	--
Pgr020976.1	137	788	2.522	1.43256e-06	0.000147253	up	scaffold497	236510	239489	2980	GO:0005783,endoplasmic reticulum; GO:0005789,endoplasmic reticulum membrane; GO:0016021,integral component of membrane; GO:0020037,heme binding; GO:0005506,iron ion binding; GO:0004497,monooxygenase activity; GO:0016705,oxidoreductase activity, acting on paired donors, with incorporation or reduction of molecular oxygen; GO:0071555,cell wall organization; GO:0010345,suberin biosynthetic process; …	K15402: CYP86B1; fatty acid omega-hydroxylase [EC:1.14.-.-]
Pgr021171.1	68	5	-3.804	3.24174e-11	8.49947e-09	down	scaffold502	661180	663328	2149	GO:0050660,flavin adenine dinucleotide binding; GO:0004497,monooxygenase activity; GO:0004499,N,N-dimethylaniline monooxygenase activity; GO:0050661,NADP binding; GO:0071456,cellular response to hypoxia; GO:0009870,defense response signaling pathway, resistance gene-dependent; GO:0010204,defense response signaling pathway, resistance gene-independent; GO:0042742,defense response to bacterium; GO:…	K00485: FMO; dimethylaniline monooxygenase (N-oxide forming) [EC:1.14.13.8]
Pgr021202.1	353	102	-1.792	4.78399e-05	0.00313577	down	scaffold52	63172	65188	2017	GO:0046872,metal ion binding; GO:0008168,methyltransferase activity	--
Pgr021240.1	140	320	1.188	3.89043e-05	0.00263602	up	scaffold525	202790	204245	1456	GO:0005634,nucleus; GO:0001046,core promoter sequence-specific DNA binding; GO:0003700,DNA binding transcription factor activity; GO:0000981,RNA polymerase II transcription factor activity, sequence-specific DNA binding; GO:0043565,sequence-specific DNA binding; GO:0001135,transcription factor activity, RNA polymerase II transcription factor recruiting; GO:0044212,transcription regulatory region …	--
Pgr021253.1	301	1080	1.841	3.33002e-06	0.000301217	up	scaffold525	316663	319250	2588	GO:0046872,metal ion binding; GO:0030570,pectate lyase activity; GO:0045490,pectin catabolic process	K01728: pel; pectate lyase [EC:4.2.2.2]
Pgr021303.1	127	314	1.302	0.000927689	0.0381428	up	scaffold525	809871	812176	2306	GO:0005576,extracellular region; GO:0009505,plant-type cell wall; GO:0009506,plasmodesma; GO:0020037,heme binding; GO:0046872,metal ion binding; GO:0004601,peroxidase activity; GO:0042744,hydrogen peroxide catabolic process; GO:0009664,plant-type cell wall organization; GO:0006979,response to oxidative stress	K00430: E1.11.1.7; peroxidase [EC:1.11.1.7]
Pgr021320.1	8	143	4.105	1.85188e-08	2.99128e-06	up	scaffold525	938794	942505	3712	GO:0005576,extracellular region; GO:0016298,lipase activity; GO:0016042,lipid catabolic process	--
Pgr021330.1	177	569	1.682	5.56963e-06	0.000464036	up	scaffold525	1032780	1036120	3341	GO:0005737,cytoplasm; GO:0005874,microtubule; GO:0005525,GTP binding; GO:0003924,GTPase activity; GO:0005200,structural constituent of cytoskeleton; GO:0007017,microtubule-based process	K07375: TUBB; tubulin beta
Pgr021351.1	49	122	1.327	6.82384e-06	0.000558597	up	scaffold525	1212994	1213398	405	GO:0009733,response to auxin	K14488: SAUR; SAUR family protein
Pgr021399.1	401	1238	1.627	9.26888e-08	1.32034e-05	up	scaffold525	1661380	1663337	1958	GO:0050662,coenzyme binding; GO:0045552,dihydrokaempferol 4-reductase activity; GO:0047890,flavanone 4-reductase activity; GO:0009813,flavonoid biosynthetic process	K13082: DFR; bifunctional dihydroflavonol 4-reductase/flavanone 4-reductase [EC:1.1.1.219 1.1.1.234]
Pgr021471.1	445	68	-2.716	9.34293e-09	1.59456e-06	down	scaffold530	359858	360781	924	--	--
Pgr021472.1	255	37	-2.78	1.06327e-07	1.46837e-05	down	scaffold530	361401	362463	1063	GO:0016021,integral component of membrane; GO:0005886,plasma membrane; GO:0045087,innate immune response; GO:0009751,response to salicylic acid	--
Pgr021633.1	142	325	1.195	0.000321464	0.0162902	up	scaffold532	573245	578239	4995	GO:0016021,integral component of membrane; GO:0005886,plasma membrane; GO:0005774,vacuolar membrane; GO:0005524,ATP binding; GO:0042626,ATPase activity, coupled to transmembrane movement of substances; GO:0010329,auxin efflux transmembrane transporter activity; GO:0010328,auxin influx transmembrane transporter activity; GO:0010315,auxin efflux; GO:0060919,auxin influx; GO:0010540,basipetal auxin …	K05658: ABCB1, CD243; ATP-binding cassette, subfamily B (MDR/TAP), member 1 [EC:3.6.3.44]
Pgr021748.1	39	130	1.739	4.24151e-05	0.00284197	up	scaffold532	1328411	1330620	2210	GO:0016021,integral component of membrane; GO:0005886,plasma membrane; GO:0008308,voltage-gated anion channel activity; GO:0006873,cellular ion homeostasis; GO:0006821,chloride transport; GO:0009651,response to salt stress; GO:0009414,response to water deprivation	--
Pgr021776.1	124	6	-4.278	5.76444e-05	0.00372444	down	scaffold532	1502426	1505109	2684	GO:0016021,integral component of membrane; GO:0020037,heme binding; GO:0005506,iron ion binding; GO:0016705,oxidoreductase activity, acting on paired donors, with incorporation or reduction of molecular oxygen; GO:0008395,steroid hydroxylase activity; GO:0010268,brassinosteroid homeostasis; GO:0016131,brassinosteroid metabolic process; GO:0040008,regulation of growth; GO:0009741,response to brass…	--
Pgr021779.2	1409	7541	2.42	4.25828e-09	7.94192e-07	up	scaffold532	1538596	1540639	2044	--	--
Pgr021889.1	10	169	4.055	9.36754e-18	6.51801e-15	up	scaffold532	2351257	2352201	945	GO:0031225,anchored component of membrane; GO:0046658,anchored component of plasma membrane; GO:0009055,electron transfer activity; GO:0046872,metal ion binding	--
Pgr022345.1	102	9	-3.589	1.81005e-07	2.3558e-05	down	scaffold577	335187	335687	501	GO:0052689,carboxylic ester hydrolase activity; GO:0016787,hydrolase activity; GO:0009056,catabolic process	--
Pgr022347.1	114	18	-2.612	9.02327e-08	1.30592e-05	down	scaffold577	339535	340050	516	GO:0052689,carboxylic ester hydrolase activity; GO:0016787,hydrolase activity; GO:0009056,catabolic process	K14493: GID1; gibberellin receptor GID1 [EC:3.-.-.-]
Pgr022494.1	184	686	1.9	7.15177e-06	0.000582805	up	scaffold586	789264	791185	1922	GO:0048046,apoplast; GO:0005507,copper ion binding; GO:0052716,hydroquinone:oxygen oxidoreductase activity; GO:0016722,oxidoreductase activity, oxidizing metal ions; GO:0046274,lignin catabolic process	K05909: E1.10.3.2; laccase [EC:1.10.3.2]
Pgr022536.1	105	31	-1.759	3.55727e-07	4.3191e-05	down	scaffold586	1095742	1098279	2538	GO:0005622,intracellular; GO:0005886,plasma membrane; GO:0004435,phosphatidylinositol phospholipase C activity; GO:0004871,signal transducer activity; GO:0035556,intracellular signal transduction; GO:0016042,lipid catabolic process	K05857: PLCD; phosphatidylinositol phospholipase C, delta [EC:3.1.4.11]
Pgr022570.1	236	73	-1.691	7.28757e-05	0.00451505	down	scaffold586	1325837	1341574	15738	GO:0005576,extracellular region; GO:0004252,serine-type endopeptidase activity	--
Pgr022581.1	100	256	1.352	0.000129002	0.00731593	up	scaffold586	1417489	1419759	2271	GO:0005634,nucleus; GO:0003680,AT DNA binding; GO:0003700,DNA binding transcription factor activity; GO:0042742,defense response to bacterium; GO:0045087,innate immune response; GO:1900425,negative regulation of defense response to bacterium; GO:0045824,negative regulation of innate immune response; GO:0006351,transcription, DNA-templated	--
Pgr022584.1	41	630	3.957	1.14306e-26	2.58489e-23	up	scaffold586	1438154	1440322	2169	GO:0016021,integral component of membrane; GO:0016020,membrane; GO:0090447,glycerol-3-phosphate 2-O-acyltransferase activity; GO:0004366,glycerol-3-phosphate O-acyltransferase activity; GO:0016791,phosphatase activity; GO:0102420,sn-1-glycerol-3-phosphate C16:0-DCA-CoA acyl transferase activity; GO:0016024,CDP-diacylglycerol biosynthetic process; GO:0010143,cutin biosynthetic process; GO:0016311,…	K13508: GPAT; glycerol-3-phosphate acyltransferase [EC:2.3.1.15 2.3.1.198]
Pgr022638.1	3496	10339	1.564	0.000609699	0.0272347	up	scaffold586	1890343	1891538	1196	GO:0042807,central vacuole; GO:0005887,integral component of plasma membrane; GO:0009705,plant-type vacuole membrane; GO:0015204,urea transmembrane transporter activity; GO:0015250,water channel activity; GO:0034220,ion transmembrane transport; GO:0015840,urea transport; GO:0006833,water transport	K09873: TIP; aquaporin TIP
Pgr022912.1	58	1	-5.478	3.7618e-07	4.53337e-05	down	scaffold59	844153	846860	2708	GO:0005576,extracellular region; GO:0050660,flavin adenine dinucleotide binding; GO:0046593,mandelonitrile lyase activity; GO:0016614,oxidoreductase activity, acting on CH-OH group of donors; GO:0007267,cell-cell signaling; GO:0009553,embryo sac development; GO:0010430,fatty acid omega-oxidation	K21270: ChuaMOX; (R)-mandelonitrile oxidase [EC:1.1.3.49]
Pgr022926.1	0	16	6.38	0.000341357	0.0171066	up	scaffold59	948234	951570	3337	GO:0005737,cytoplasm; GO:0005768,endosome; GO:0005794,Golgi apparatus; GO:0000139,Golgi membrane; GO:0016021,integral component of membrane; GO:0005802,trans-Golgi network; GO:0008757,S-adenosylmethionine-dependent methyltransferase activity; GO:0032259,methylation	--
Pgr022961.1	175	42	-2.069	3.5818e-09	6.74982e-07	down	scaffold59	1217104	1218873	1770	GO:0009706,chloroplast inner membrane; GO:0005516,calmodulin binding; GO:0016491,oxidoreductase activity; GO:0015031,protein transport	K19329: WWOX; WW domain-containing oxidoreductase
Pgr022994.1	521	217	-1.262	9.85367e-05	0.0058066	down	scaffold59	1451260	1453769	2510	GO:0005737,cytoplasm; GO:0005524,ATP binding; GO:0051082,unfolded protein binding; GO:0006457,protein folding; GO:0006950,response to stress	K04079: HSP90A, htpG; molecular chaperone HtpG
Pgr023021.1	27	248	3.222	9.7695e-08	1.37008e-05	up	scaffold59	1616543	1619454	2912	GO:0016021,integral component of membrane; GO:0005886,plasma membrane; GO:0005524,ATP binding; GO:0005516,calmodulin binding; GO:0030246,carbohydrate binding; GO:0004674,protein serine/threonine kinase activity; GO:0006468,protein phosphorylation; GO:0048544,recognition of pollen	--
Pgr023137.1	134	324	1.275	2.56492e-06	0.000241677	up	scaffold59	2595136	2601548	6413	GO:0016021,integral component of membrane; GO:0005886,plasma membrane; GO:0005774,vacuolar membrane; GO:0005524,ATP binding; GO:0042626,ATPase activity, coupled to transmembrane movement of substances; GO:0010329,auxin efflux transmembrane transporter activity; GO:0010328,auxin influx transmembrane transporter activity; GO:0010315,auxin efflux; GO:0060919,auxin influx; GO:0010540,basipetal auxin …	K05658: ABCB1, CD243; ATP-binding cassette, subfamily B (MDR/TAP), member 1 [EC:3.6.3.44]
Pgr023181.1	69	235	1.772	0.000199624	0.0108126	up	scaffold59	2900018	2902238	2221	GO:0031225,anchored component of membrane; GO:0046658,anchored component of plasma membrane; GO:0016020,membrane; GO:0005886,plasma membrane	--
Pgr023251.1	201	29	-2.771	3.5843e-06	0.00031631	down	scaffold59	3411662	3412648	987	GO:0005618,cell wall; GO:0005576,extracellular region; GO:0005773,vacuole; GO:0009737,response to abscisic acid	--
Pgr023299.2	517	2403	2.216	0.000695282	0.0303825	up	scaffold601	51286	53364	2079	GO:0000287,magnesium ion binding; GO:0010333,terpene synthase activity; GO:0008152,metabolic process	K21926: TPS1; (+)-alpha-terpineol/(4S)-limonene synthase [EC:4.2.3.112 4.2.3.16]
Pgr023322.1	14	107	2.999	6.51863e-11	1.66096e-08	up	scaffold601	259192	260791	1600	GO:0005634,nucleus; GO:0003700,DNA binding transcription factor activity; GO:0000981,RNA polymerase II transcription factor activity, sequence-specific DNA binding; GO:0043565,sequence-specific DNA binding; GO:0001135,transcription factor activity, RNA polymerase II transcription factor recruiting; GO:0044212,transcription regulatory region DNA binding; GO:0030154,cell differentiation; GO:0006952…	K09422: MYBP; transcription factor MYB, plant
Pgr023407.1	108	883	3.033	1.74646e-13	6.86852e-11	up	scaffold601	846608	847944	1337	--	--
Pgr023409.1	63	156	1.301	0.000294215	0.0151642	up	scaffold601	857041	860450	3410	GO:0005634,nucleus; GO:0003677,DNA binding; GO:1900056,negative regulation of leaf senescence; GO:0006355,regulation of transcription, DNA-templated; GO:0006351,transcription, DNA-templated	--
Pgr023413.2	262	110	-1.249	5.02331e-06	0.000431784	down	scaffold601	893513	895396	1884	GO:0016020,membrane; GO:0031072,heat shock protein binding; GO:0046872,metal ion binding; GO:0051082,unfolded protein binding; GO:0006457,protein folding	--
Pgr023585.1	409	176	-1.22	0.00020432	0.0109359	down	scaffold62	1462323	1463645	1323	--	--
Pgr024032.1	244	924	1.918	8.21426e-10	1.8058e-07	up	scaffold665	3862	5335	1474	GO:0005829,cytosol; GO:0005576,extracellular region; GO:0016020,membrane; GO:0009505,plant-type cell wall; GO:0009506,plasmodesma; GO:0009664,plant-type cell wall organization; GO:0006949,syncytium formation	K20628: exlX; expansin
Pgr024076.1	87	7	-3.606	4.0014e-11	1.03413e-08	down	scaffold665	296386	298663	2278	GO:0005783,endoplasmic reticulum; GO:0016020,membrane; GO:0102336,3-oxo-arachidoyl-CoA synthase activity; GO:0102337,3-oxo-cerotoyl-CoA synthase activity; GO:0102338,3-oxo-lignoceronyl-CoA synthase activity; GO:0102756,very-long-chain 3-ketoacyl-CoA synthase activity; GO:0006633,fatty acid biosynthetic process	K15397: KCS; 3-ketoacyl-CoA synthase [EC:2.3.1.199]
Pgr024128.1	1907	5768	1.596	6.34278e-10	1.4525e-07	up	scaffold665	690608	694850	4243	GO:0033788,leucoanthocyanidin reductase activity; GO:0010023,proanthocyanidin biosynthetic process	K13081: LAR; leucoanthocyanidin reductase [EC:1.17.1.3]
Pgr024140.1	41	280	2.79	1.15609e-09	2.43196e-07	up	scaffold665	780378	781808	1431	GO:0032541,cortical endoplasmic reticulum; GO:0005737,cytoplasm; GO:0005783,endoplasmic reticulum; GO:0005789,endoplasmic reticulum membrane; GO:0016020,membrane; GO:0009658,chloroplast organization; GO:0010274,hydrotropism	--
Pgr024144.2	0	12	5.076	0.000656285	0.0287478	up	scaffold665	791713	791991	279	GO:0048046,apoplast; GO:0005576,extracellular region; GO:0005615,extracellular space; GO:0005102,signaling receptor binding; GO:0010227,floral organ abscission; GO:0010102,lateral root morphogenesis; GO:0045490,pectin catabolic process; GO:0010468,regulation of gene expression; GO:0009723,response to ethylene	--
Pgr024170.1	10	149	3.867	2.4632e-11	6.75178e-09	up	scaffold665	1025783	1027621	1839	GO:0005576,extracellular region; GO:0020037,heme binding; GO:0046872,metal ion binding; GO:0004601,peroxidase activity; GO:0042744,hydrogen peroxide catabolic process; GO:0006979,response to oxidative stress; GO:0048511,rhythmic process	--
Pgr024421.1	320	816	1.351	1.2904e-08	2.12224e-06	up	scaffold665	2953428	2958400	4973	GO:0016021,integral component of membrane; GO:0005774,vacuolar membrane; GO:0005773,vacuole; GO:0015297,antiporter activity; GO:0015238,drug transmembrane transporter activity; GO:0006855,drug transmembrane transport	K03327: TC.MATE, SLC47A, norM, mdtK, dinF; multidrug resistance protein, MATE family
Pgr024441.1	145	524	1.859	2.0453e-10	5.0002e-08	up	scaffold665	3077190	3080328	3139	GO:0005576,extracellular region; GO:0016298,lipase activity; GO:0016042,lipid catabolic process	K01206: FUCA; alpha-L-fucosidase [EC:3.2.1.51]
Pgr024448.1	71	19	-1.914	2.13171e-05	0.00158052	down	scaffold665	3124593	3127419	2827	GO:0042803,protein homodimerization activity; GO:0043621,protein self-association; GO:0010088,phloem development	--
Pgr024473.1	33	212	2.696	1.13339e-09	2.41225e-07	up	scaffold665	3281663	3283898	2236	GO:0050636,vinorine synthase activity; GO:0009820,alkaloid metabolic process	K13065: E2.3.1.133, HCT; shikimate O-hydroxycinnamoyltransferase [EC:2.3.1.133]
Pgr024474.1	3	23	3.065	0.000642685	0.0284274	up	scaffold665	3288140	3290137	1998	GO:0050636,vinorine synthase activity; GO:0009820,alkaloid metabolic process	K13065: E2.3.1.133, HCT; shikimate O-hydroxycinnamoyltransferase [EC:2.3.1.133]
Pgr024603.1	1818	485	-1.908	1.16191e-08	1.94631e-06	down	scaffold665	4361441	4363856	2416	GO:0016021,integral component of membrane; GO:0020037,heme binding; GO:0005506,iron ion binding; GO:0004497,monooxygenase activity; GO:0016705,oxidoreductase activity, acting on paired donors, with incorporation or reduction of molecular oxygen	K20667: CYP716A; beta-amyrin 28-monooxygenase [EC:1.14.13.201]
Pgr024617.1	23	398	4.129	1.42759e-06	0.000147253	up	scaffold671	100169	102119	1951	--	--
Pgr024943.1	2	64	4.736	2.03697e-07	2.61353e-05	up	scaffold7	501603	503838	2236	--	--
Pgr025018.1	0	13	6.056	0.000364015	0.0180422	up	scaffold7	944304	945514	1211	--	--
Pgr025092.2	55	11	-2.286	0.000326276	0.0164879	down	scaffold7	1425902	1429695	3794	--	--
Pgr025106.1	1	50	5.602	3.29654e-06	0.000299687	up	scaffold7	1522903	1524900	1998	--	--
Pgr025162.1	75	211	1.49	2.32593e-06	0.000222637	up	scaffold7	1963723	1964341	619	--	--
Pgr025189.1	177	476	1.427	0.000376981	0.0185325	up	scaffold7	2131704	2134269	2566	--	--
Pgr025255.1	104	38	-1.455	0.000474324	0.0220672	down	scaffold7	2562599	2563861	1263	--	--
Pgr025323.4	6	131	4.405	3.90485e-14	1.76607e-11	up	scaffold7	2923853	2925921	2069	--	--
Pgr025353.1	118	49	-1.283	0.000174285	0.0096128	down	scaffold7	3083542	3088872	5331	--	--
Pgr025514.1	4	93	4.503	1.29545e-09	2.69378e-07	up	scaffold70	148628	151564	2937	GO:0031225,anchored component of membrane; GO:0046658,anchored component of plasma membrane; GO:0005886,plasma membrane; GO:0004190,aspartic-type endopeptidase activity; GO:0030163,protein catabolic process; GO:0006508,proteolysis	--
Pgr025522.1	260	26	-3.293	9.22025e-05	0.00548696	down	scaffold70	188486	190864	2379	GO:0051213,dioxygenase activity; GO:0046872,metal ion binding; GO:0002229,defense response to oomycetes; GO:0046244,salicylic acid catabolic process	--
Pgr025534.1	56	165	1.553	0.000233173	0.0124068	up	scaffold70	284860	286662	1803	GO:0005634,nucleus; GO:0003700,DNA binding transcription factor activity; GO:0000981,RNA polymerase II transcription factor activity, sequence-specific DNA binding; GO:0043565,sequence-specific DNA binding; GO:0001135,transcription factor activity, RNA polymerase II transcription factor recruiting; GO:0044212,transcription regulatory region DNA binding; GO:0009785,blue light signaling pathway; GO…	--
Pgr025581.1	122	11	-3.438	3.38164e-06	0.000304364	down	scaffold70	611960	617798	5839	GO:0016021,integral component of membrane; GO:0005886,plasma membrane; GO:0005516,calmodulin binding; GO:0006952,defense response; GO:0009817,defense response to fungus, incompatible interaction; GO:0010150,leaf senescence	K08472: MLO; mlo protein
Pgr025647.1	14430	4754	-1.602	3.31987e-07	4.11368e-05	down	scaffold70	1252840	1254580	1741	GO:0009535,chloroplast thylakoid membrane; GO:0016021,integral component of membrane; GO:0009522,photosystem I; GO:0009523,photosystem II; GO:0071483,cellular response to blue light; GO:0071490,cellular response to far red light; GO:0034605,cellular response to heat; GO:0071486,cellular response to high light intensity; GO:0071491,cellular response to red light; GO:0071492,cellular response to UV…	--
Pgr025723.1	2060	5414	1.394	6.43578e-05	0.00407097	up	scaffold70	1858191	1859087	897	GO:0005783,endoplasmic reticulum; GO:0045430,chalcone isomerase activity; GO:0009813,flavonoid biosynthetic process; GO:0080167,response to karrikin	K01859: E5.5.1.6; chalcone isomerase [EC:5.5.1.6]
Pgr025740.1	571	3316	2.538	2.02907e-17	1.311e-14	up	scaffold70	1974129	1976317	2189	GO:0005576,extracellular region; GO:0020037,heme binding; GO:0046872,metal ion binding; GO:0004601,peroxidase activity; GO:0042744,hydrogen peroxide catabolic process; GO:0006979,response to oxidative stress	K00430: E1.11.1.7; peroxidase [EC:1.11.1.7]
Pgr025758.1	270	1246	2.207	9.20299e-08	1.32034e-05	up	scaffold70	2136349	2138580	2232	GO:0048046,apoplast; GO:0005507,copper ion binding; GO:0052716,hydroquinone:oxygen oxidoreductase activity; GO:0016722,oxidoreductase activity, oxidizing metal ions; GO:0046274,lignin catabolic process; GO:0046688,response to copper ion	K05909: E1.10.3.2; laccase [EC:1.10.3.2]
Pgr025886.1	17	177	3.396	1.59753e-13	6.42244e-11	up	scaffold70	3103132	3104688	1557	GO:0016021,integral component of membrane; GO:0016020,membrane; GO:0090447,glycerol-3-phosphate 2-O-acyltransferase activity; GO:0004366,glycerol-3-phosphate O-acyltransferase activity; GO:0016791,phosphatase activity; GO:0102420,sn-1-glycerol-3-phosphate C16:0-DCA-CoA acyl transferase activity; GO:0016024,CDP-diacylglycerol biosynthetic process; GO:0010143,cutin biosynthetic process; GO:0016311,…	K13508: GPAT; glycerol-3-phosphate acyltransferase [EC:2.3.1.15 2.3.1.198]
Pgr025963.1	3	130	5.366	1.02297e-10	2.53515e-08	up	scaffold70	3714801	3716610	1810	--	--
Pgr025964.1	105	1386	3.715	4.00203e-18	3.44766e-15	up	scaffold70	3744832	3747066	2235	GO:0016021,integral component of membrane; GO:0005886,plasma membrane; GO:0005524,ATP binding; GO:0042626,ATPase activity, coupled to transmembrane movement of substances; GO:0010208,pollen wall assembly	K05681: ABCG2, CD338; ATP-binding cassette, subfamily G (WHITE), member 2
Pgr025966.1	2471	6024	1.286	3.55214e-07	4.3191e-05	up	scaffold70	3756435	3759044	2610	GO:0045430,chalcone isomerase activity; GO:0009813,flavonoid biosynthetic process	K01859: E5.5.1.6; chalcone isomerase [EC:5.5.1.6]
Pgr026023.1	1	28	4.378	9.78415e-06	0.000769587	up	scaffold70	4308493	4311225	2733	GO:0005576,extracellular region; GO:0005773,vacuole; GO:0004185,serine-type carboxypeptidase activity; GO:0051603,proteolysis involved in cellular protein catabolic process	--
Pgr026025.1	178	42	-2.068	1.05034e-07	1.46167e-05	down	scaffold70	4322499	4326703	4205	GO:0005794,Golgi apparatus; GO:0016021,integral component of membrane; GO:0005886,plasma membrane; GO:0009506,plasmodesma; GO:0005516,calmodulin binding; GO:0009817,defense response to fungus, incompatible interaction; GO:0031348,negative regulation of defense response; GO:0009620,response to fungus	K08472: MLO; mlo protein
Pgr026349.1	113	1271	3.496	1.04073e-20	1.17674e-17	up	scaffold74	43852	44424	573	--	--
Pgr026397.1	55	12	-2.139	0.00130361	0.049235	down	scaffold74	669234	673926	4693	--	--
Pgr026516.1	2	25	3.651	0.00105556	0.0422555	up	scaffold77	248257	249735	1479	--	--
Pgr026521.1	670	323	-1.054	0.000454925	0.0214324	down	scaffold77	286416	289518	3103	GO:0016021,integral component of membrane; GO:0005774,vacuolar membrane; GO:0008324,cation transmembrane transporter activity	--
Pgr026532.1	1023	444	-1.203	3.36668e-05	0.00232562	down	scaffold77	386917	392473	5557	GO:0016021,integral component of membrane; GO:0016717,oxidoreductase activity, acting on paired donors, with oxidation of a pair of donors resulting in the reduction of molecular oxygen to two molecules of water; GO:0006636,unsaturated fatty acid biosynthetic process	--
Pgr026564.2	52	232	2.153	2.46232e-05	0.00179755	up	scaffold77	678071	681724	3654	GO:0005576,extracellular region; GO:0008422,beta-glucosidase activity; GO:0102483,scopolin beta-glucosidase activity; GO:0005975,carbohydrate metabolic process	K01188: E3.2.1.21; beta-glucosidase [EC:3.2.1.21]
Pgr026575.1	18	96	2.41	7.34491e-08	1.08915e-05	up	scaffold77	777966	785215	7250	GO:0005783,endoplasmic reticulum; GO:0005789,endoplasmic reticulum membrane; GO:0016021,integral component of membrane; GO:0009506,plasmodesma; GO:0009511,plasmodesmatal endoplasmic reticulum; GO:0008565,protein transporter activity; GO:0016757,transferase activity, transferring glycosyl groups; GO:0034613,cellular protein localization; GO:0009908,flower development; GO:0048574,long-day photoperi…	K00549: metE; 5-methyltetrahydropteroyltriglutamate--homocysteine methyltransferase [EC:2.1.1.14]
Pgr026644.1	887	2434	1.455	3.41758e-06	0.000306076	up	scaffold77	1275709	1277629	1921	GO:0005783,endoplasmic reticulum; GO:0033772,flavonoid 3',5'-hydroxylase activity; GO:0020037,heme binding; GO:0005506,iron ion binding; GO:0009718,anthocyanin-containing compound biosynthetic process	K13083: CYP75A; flavonoid 3',5'-hydroxylase [EC:1.14.13.88]
Pgr026684.1	71	17	-2.087	5.51686e-05	0.00357726	down	scaffold77	1522070	1527099	5030	GO:0005576,extracellular region; GO:0005507,copper ion binding; GO:0008447,L-ascorbate oxidase activity	K00423: E1.10.3.3; L-ascorbate oxidase [EC:1.10.3.3]
Pgr026713.1	141	53	-1.4	4.9167e-06	0.000425589	down	scaffold77	1752680	1753775	1096	--	--
Pgr026723.1	68	19	-1.817	0.000412243	0.0199943	down	scaffold77	1831861	1833689	1829	--	--
Pgr026774.1	125	727	2.535	7.05771e-09	1.23962e-06	up	scaffold77	2167106	2172286	5181	GO:0005783,endoplasmic reticulum; GO:0102965,alcohol-forming fatty acyl-CoA reductase activity; GO:0080019,fatty-acyl-CoA reductase (alcohol-forming) activity; GO:0006629,lipid metabolic process; GO:0035336,long-chain fatty-acyl-CoA metabolic process; GO:0010345,suberin biosynthetic process; GO:0010025,wax biosynthetic process	K13356: FAR; alcohol-forming fatty acyl-CoA reductase [EC:1.2.1.84]
Pgr026815.1	5	97	4.247	3.41673e-07	4.2049e-05	up	scaffold77	2596718	2598944	2227	GO:0005576,extracellular region; GO:0016788,hydrolase activity, acting on ester bonds; GO:0016042,lipid catabolic process	K00679: E2.3.1.158; phospholipid:diacylglycerol acyltransferase [EC:2.3.1.158]
Pgr026890.1	6	109	4.119	1.44192e-07	1.90407e-05	up	scaffold77	3466524	3469075	2552	GO:0009570,chloroplast stroma; GO:0004089,carbonate dehydratase activity; GO:0008270,zinc ion binding; GO:0006730,one-carbon metabolic process	--
Pgr026914.1	16	128	3.016	4.61886e-06	0.00040173	up	scaffold785	13170	14057	888	GO:0035251,UDP-glucosyltransferase activity; GO:0008152,metabolic process	K21374: UGT85A; 7-deoxyloganetin glucosyltransferase [EC:2.4.1.324]
Pgr026936.1	11	134	3.669	3.21632e-07	4.01286e-05	up	scaffold785	196105	199774	3670	GO:0005618,cell wall; GO:0005576,extracellular region; GO:0004650,polygalacturonase activity; GO:0005975,carbohydrate metabolic process; GO:0071555,cell wall organization; GO:0009835,fruit ripening	--
Pgr027090.1	0	22	5.923	3.81363e-05	0.0025937	up	scaffold819	466360	468584	2225	GO:0048046,apoplast; GO:0005634,nucleus; GO:0016788,hydrolase activity, acting on ester bonds; GO:0016042,lipid catabolic process; GO:0009627,systemic acquired resistance	--
Pgr027257.2	4	44	3.545	2.26151e-07	2.88119e-05	up	scaffold882	115736	117513	1778	GO:0030246,carbohydrate binding; GO:0043394,proteoglycan binding; GO:0009625,response to insect	--
Pgr027271.1	4	53	3.6	1.94149e-07	2.50882e-05	up	scaffold882	280164	285874	5711	GO:0030246,carbohydrate binding; GO:0043394,proteoglycan binding; GO:0009625,response to insect	--
Pgr027431.1	14	74	2.467	3.21293e-06	0.000293562	up	scaffold90	199955	202059	2105	GO:0009507,chloroplast; GO:0009570,chloroplast stroma; GO:0016021,integral component of membrane; GO:0009505,plant-type cell wall; GO:0005886,plasma membrane; GO:0090406,pollen tube; GO:0005524,ATP binding; GO:0016301,kinase activity; GO:0004674,protein serine/threonine kinase activity; GO:0046777,protein autophosphorylation; GO:0010070,zygote asymmetric cell division; GO:0010069,zygote asymmetri…	--
Pgr027471.1	5	44	3.262	0.00024584	0.0129664	up	scaffold90	442203	446994	4792	GO:0005794,Golgi apparatus; GO:0016021,integral component of membrane; GO:0016413,O-acetyltransferase activity; GO:0071554,cell wall organization or biogenesis	--
Pgr027850.1	328	39	-3.064	5.89487e-18	4.77146e-15	down	scaffold90	2896278	2896742	465	--	--
Pgr027853.1	33	3	-3.67	0.00123802	0.0478568	down	scaffold90	2916821	2920276	3456	GO:0016021,integral component of membrane; GO:0005524,ATP binding; GO:0004674,protein serine/threonine kinase activity	K17422: MRPL41; large subunit ribosomal protein L41
Pgr027967.1	55	477	3.096	4.0827e-19	3.88738e-16	up	scaffold90	3854881	3856114	1234	--	--
Pgr027973.1	30	135	2.161	3.78387e-07	4.53337e-05	up	scaffold90	3893610	3895283	1674	GO:0005634,nucleus; GO:0003700,DNA binding transcription factor activity; GO:0000981,RNA polymerase II transcription factor activity, sequence-specific DNA binding; GO:0043565,sequence-specific DNA binding; GO:0001135,transcription factor activity, RNA polymerase II transcription factor recruiting; GO:0044212,transcription regulatory region DNA binding; GO:0030154,cell differentiation; GO:0051555…	K09422: MYBP; transcription factor MYB, plant
Pgr028019.1	290	1195	2.046	3.02458e-05	0.00211265	up	scaffold90	4215106	4222349	7244	GO:0005576,extracellular region; GO:0030246,carbohydrate binding; GO:0008810,cellulase activity; GO:0071555,cell wall organization; GO:0030245,cellulose catabolic process	--
Pgr028041.1	74	1	-5.849	9.54269e-07	0.000105266	down	scaffold90	4401204	4401678	475	--	--
Pgr028072.1	4	60	4.016	8.50581e-08	1.25105e-05	up	scaffold90	4736761	4738028	1268	GO:0005634,nucleus; GO:0003700,DNA binding transcription factor activity; GO:0043565,sequence-specific DNA binding; GO:0006351,transcription, DNA-templated	--
Pgr028155.1	739	1585	1.101	0.00126408	0.0483479	up	scaffold91	128537	129700	1164	GO:0005739,mitochondrion	--
Pgr028379.1	31	1	-5.583	9.92989e-05	0.00583252	down	scaffold95	724741	725259	519	GO:0005737,cytoplasm; GO:0005634,nucleus; GO:0003677,DNA binding; GO:0003700,DNA binding transcription factor activity; GO:0042631,cellular response to water deprivation; GO:0009873,ethylene-activated signaling pathway; GO:0006351,transcription, DNA-templated	--
Pgr028426.1	0	49	7.042	7.78908e-07	8.80701e-05	up	scaffold95	1162230	1163527	1298	GO:0048046,apoplast; GO:0005618,cell wall; GO:0004553,hydrolase activity, hydrolyzing O-glycosyl compounds; GO:0016762,xyloglucan:xyloglucosyl transferase activity; GO:0042546,cell wall biogenesis; GO:0071555,cell wall organization; GO:0010411,xyloglucan metabolic process	K08235: E2.4.1.207; xyloglucan:xyloglucosyl transferase [EC:2.4.1.207]
Pgr028618.1	2	54	4.718	1.02608e-06	0.000111824	up	scaffold96	1415119	1417188	2070	GO:0005618,cell wall; GO:0005576,extracellular region; GO:0016020,membrane; GO:0071555,cell wall organization; GO:0019953,sexual reproduction	K20628: exlX; expansin
Pgr028634.1	87	263	1.587	2.0979e-09	4.03756e-07	up	scaffold96	1641917	1644772	2856	GO:0005618,cell wall; GO:0005576,extracellular region; GO:0045330,aspartyl esterase activity; GO:0004857,enzyme inhibitor activity; GO:0030599,pectinesterase activity; GO:0042545,cell wall modification; GO:0045490,pectin catabolic process	K01051: E3.1.1.11; pectinesterase [EC:3.1.1.11]
Pgr028635.1	32	203	2.633	7.202e-11	1.8096e-08	up	scaffold96	1658650	1660739	2090	GO:0005618,cell wall; GO:0005576,extracellular region; GO:0045330,aspartyl esterase activity; GO:0004857,enzyme inhibitor activity; GO:0030599,pectinesterase activity; GO:0042545,cell wall modification; GO:0045490,pectin catabolic process	K01051: E3.1.1.11; pectinesterase [EC:3.1.1.11]
Pgr028715.1	32	0	-7.486	3.36805e-05	0.00232562	down	scaffold96	2399102	2400853	1752	GO:0005789,endoplasmic reticulum membrane; GO:0016021,integral component of membrane; GO:0102811,geraniol 10-hydroxylase activity; GO:0020037,heme binding; GO:0005506,iron ion binding; GO:0016709,oxidoreductase activity, acting on paired donors, with incorporation or reduction of molecular oxygen, NAD(P)H as one donor, and incorporation of one atom of oxygen; GO:0016099,monoterpenoid biosynthetic…	K20556: CYP76C; cytochrome P450 family 76 subfamily C
Pgr028736.2	304	794	1.387	0.000152542	0.00854378	up	scaffold96	2606974	2609345	2372	GO:0016021,integral component of membrane; GO:0005743,mitochondrial inner membrane; GO:0005739,mitochondrion; GO:0070469,respiratory chain; GO:0009916,alternative oxidase activity; GO:0046872,metal ion binding; GO:0102721,ubiquinol:oxygen oxidoreductase activity; GO:0045333,cellular respiration; GO:0031930,mitochondria-nucleus signaling pathway; GO:0009409,response to cold	K17893: AOX1, AOX2; ubiquinol oxidase [EC:1.10.3.11]
Pgr028742.1	90	18	-2.285	0.000867658	0.0361594	down	scaffold96	2694442	2696606	2165	GO:0031463,Cul3-RING ubiquitin ligase complex; GO:0005634,nucleus; GO:0016567,protein ubiquitination; GO:0080167,response to karrikin	--
Pgr028765.2	192	56	-1.774	1.88719e-06	0.00018555	down	scaffold96	2914914	2918517	3604	GO:0005634,nucleus; GO:0003700,DNA binding transcription factor activity; GO:0046872,metal ion binding; GO:0044212,transcription regulatory region DNA binding; GO:0007275,multicellular organism development	--
Pgr028852.1	14	72	2.348	2.51092e-05	0.001817	up	scaffold964	160271	166382	6112	GO:0005737,cytoplasm; GO:0000139,Golgi membrane; GO:0016021,integral component of membrane; GO:0016757,transferase activity, transferring glycosyl groups; GO:0071555,cell wall organization; GO:0006004,fucose metabolic process; GO:0006486,protein glycosylation	--
Pgr028942.1	372	105	-1.826	8.39418e-06	0.000674929	down	scaffold964	827242	828240	999	GO:0048046,apoplast; GO:0005618,cell wall; GO:0030145,manganese ion binding; GO:0045735,nutrient reservoir activity; GO:0009734,auxin-activated signaling pathway	--
Pgr028983.1	0	12	6.026	0.000188642	0.0102484	up	scaffold98	80322	83805	3484	GO:0005576,extracellular region; GO:0005507,copper ion binding; GO:0016491,oxidoreductase activity	--
Pgr028991.2	398	1014	1.349	2.07381e-09	4.03413e-07	up	scaffold98	133891	138390	4500	GO:0005829,cytosol; GO:0009506,plasmodesma; GO:0005773,vacuole; GO:0004190,aspartic-type endopeptidase activity; GO:0004175,endopeptidase activity; GO:0006629,lipid metabolic process; GO:0030163,protein catabolic process; GO:0006508,proteolysis; GO:0009735,response to cytokinin; GO:0009651,response to salt stress	K08245: E3.4.23.40; phytepsin [EC:3.4.23.40]
