# Supplementary material for: Physiological adjustment of pomegranate pericarp responding to sunburn and its underlying molecular mechanisms
Source: BMC Plant Biol. 2022 Apr 4;22:169. doi: 10.1186/s12870-022-03534-8 (PMC8978398; doi:10.1186/s12870-022-03534-8)
Supplement: Supplementary file 4 — Additional file 4: Supplementary Table 4. Quantity and function of differently expressed transcription factors between healthy and sunburned pomegranate pericarps. [file 12870_2022_3534_MOESM4_ESM.xlsx]

## Sheet: Sheet1
Supplementary Table 4 Quantity and function of differently expressed transcription factors between healthy and sunburned pomegranate pericarps
TFs	Number of DEGs	Up-regulated DEGs	Down-regulated DEGs	Description
MYB	12	10	2	MYB TFs
NAC	5	4	1	NAC domain-containing protein
bHLH	1	0	1	Basic helix-loop-helix protein
ERF	2	1	1	Ethylene-responsive transcription factor
HY5	1	0	1	bZIP transcription factor
WRKY	1	1	0	WRKY DNA-binding protein
Other TFs	7	6	1	-
