# Supplementary material for: Physiological adjustment of pomegranate pericarp responding to sunburn and its underlying molecular mechanisms
Source: BMC Plant Biol. 2022 Apr 4;22:169. doi: 10.1186/s12870-022-03534-8 (PMC8978398; doi:10.1186/s12870-022-03534-8)
Supplement: Supplementary file 5 — Additional file 5: Supplementary Table 5. Primers designed for the qRT-PCR expression analysis. [file 12870_2022_3534_MOESM5_ESM.xlsx]

## Sheet: Sheet1
Supplementary Table 5 Primers designed for the qRT-PCR expression analysis.
genes	Primer	sequence (5' to 3')	Number of bases
FLS Pgr003851.1	FLS-F	ACCGATCATGGTATCCCTGG	20
FLS Pgr003851.1	FLS-R	CCACCTTTCATGCCTGACTTTAC	23
CHI Pgr025966.1	CHI-F	ATCGTCACTGGGCCATATGAC	21
CHI Pgr025966.2	CHI-R	TCCGTCACCTTCTCCGAGTATT	22
CAD Pgr006021.1	CAD-F	CCAAAGCCATTAGTCATCGTTAC	23
CAD Pgr006021.1	CAD-R	CTCCGCATTCGCACTTGTAG	20
LAR Pgr024128.1	LAR-F	GTTCGGGCATGATGTGGATAG	21
LAR Pgr024128.1	LAR-R	GCCAAGAGGCAATGGAGTTG	20
CHS Pgr005566.1	CHS-F	GATTTATGATGTACCAGCAGGGAT	24
CHS Pgr005566.1	CHS-R	ACGGAACGTGACAGCAGTGAT	21
MYB102 Pgr016957.1	MYB102-F	TTGGAATACCCGTATTAGGAAGAG	24
MYB102 Pgr016957.1	MYB102-R	AGCTGTAGAGGGGAGTGTTGTTAAG	25
MYB12 Pgr010911.1	MYB12-F	CTCCTCAAGGGGCAATAGACC	22
MYB12 Pgr010911.1	MYB12-R	GAGACGGAGTTGGCAAGGTAAC	22
NAC98 Pgr001114.1	NAC98-F	TTCCTTGGAAGAAACTACCCATG	23
NAC98 Pgr001114.1	NAC98-R	CAGGTTCAAGCCAGAAATCGT	21
HY5 Pgr010633.1	HY5-F	AATGGATGAGGATTTGTTCACG	22
HY5 Pgr010633.1	HY5-R	TGGCAATGTGGTGGAGTTAGTC	22
